# Supplementary material for: Stereocontrolled Ring-Opening of Oxazolidinone-Fused Aziridines for the Synthesis of 2‑Amino Ethers
Source: J Org Chem. 2025 Jul 7;90(28):10017–30. doi: 10.1021/acs.joc.5c01068 (PMC12281577; doi:10.1021/acs.joc.5c01068)
Supplement: Supplementary file 2 [file jo5c01068_si_002.zip]

Archive with 2,570 entries (2,209 files):
- (new) (2-amino ether/
- (new) (2-amino ether/10/
- (new) (2-amino ether/10/1/
- (new) (2-amino ether/10/1/acqu
- (new) (2-amino ether/10/1/acqus
- (new) (2-amino ether/10/1/audita.txt
- (new) (2-amino ether/10/1/fid
- (new) (2-amino ether/10/1/format.temp
- (new) (2-amino ether/10/1/pdata/
- (new) (2-amino ether/10/1/pdata/1/
- (new) (2-amino ether/10/1/pdata/1/1i
- (new) (2-amino ether/10/1/pdata/1/1r
- (new) (2-amino ether/10/1/pdata/1/assocs
- (new) (2-amino ether/10/1/pdata/1/auditp.txt
- (new) (2-amino ether/10/1/pdata/1/integrals.txt
- (new) (2-amino ether/10/1/pdata/1/intrng
- (new) (2-amino ether/10/1/pdata/1/outd
- (new) (2-amino ether/10/1/pdata/1/parm.txt
- (new) (2-amino ether/10/1/pdata/1/peaklist.xml
- (new) (2-amino ether/10/1/pdata/1/peakrng
- (new) (2-amino ether/10/1/pdata/1/peaks
- (new) (2-amino ether/10/1/pdata/1/proc
- (new) (2-amino ether/10/1/pdata/1/procs
- (new) (2-amino ether/10/1/pdata/1/title
- (new) (2-amino ether/10/1/pulseprogram
- (new) (2-amino ether/10/1/scon2
- (new) (2-amino ether/10/1/uxnmr.par
- (new) (2-amino ether/10/13/
- (new) (2-amino ether/10/13/acqu
- (new) (2-amino ether/10/13/acqus
- (new) (2-amino ether/10/13/audita.txt
- (new) (2-amino ether/10/13/cpdprg2
- (new) (2-amino ether/10/13/fid
- (new) (2-amino ether/10/13/format.temp
- (new) (2-amino ether/10/13/pdata/
- (new) (2-amino ether/10/13/pdata/1/
- (new) (2-amino ether/10/13/pdata/1/1i
- (new) (2-amino ether/10/13/pdata/1/1r
- (new) (2-amino ether/10/13/pdata/1/auditp.txt
- (new) (2-amino ether/10/13/pdata/1/outd
- (new) (2-amino ether/10/13/pdata/1/parm.txt
- (new) (2-amino ether/10/13/pdata/1/peaklist.xml
- (new) (2-amino ether/10/13/pdata/1/peakrng
- (new) (2-amino ether/10/13/pdata/1/peaks
- (new) (2-amino ether/10/13/pdata/1/proc
- (new) (2-amino ether/10/13/pdata/1/procs
- (new) (2-amino ether/10/13/pdata/1/title
- (new) (2-amino ether/10/13/pulseprogram
- (new) (2-amino ether/10/13/scon2
- (new) (2-amino ether/10/13/uxnmr.par
- (new) (2-amino ether/10/2/
- (new) (2-amino ether/10/2/acqu
- (new) (2-amino ether/10/2/acqu2
- (new) (2-amino ether/10/2/acqu2s
- (new) (2-amino ether/10/2/acqus
- (new) (2-amino ether/10/2/audita.txt
- (new) (2-amino ether/10/2/format.temp
- (new) (2-amino ether/10/2/pdata/
- (new) (2-amino ether/10/2/pdata/1/
- (new) (2-amino ether/10/2/pdata/1/2rr
- (new) (2-amino ether/10/2/pdata/1/auditp.txt
- (new) (2-amino ether/10/2/pdata/1/clevels
- (new) (2-amino ether/10/2/pdata/1/outd
- (new) (2-amino ether/10/2/pdata/1/parm.txt
- (new) (2-amino ether/10/2/pdata/1/proc
- (new) (2-amino ether/10/2/pdata/1/proc2
- (new) (2-amino ether/10/2/pdata/1/proc2s
- (new) (2-amino ether/10/2/pdata/1/procs
- (new) (2-amino ether/10/2/pdata/1/title
- (new) (2-amino ether/10/2/pulseprogram
- (new) (2-amino ether/10/2/scon2
- (new) (2-amino ether/10/2/ser
- (new) (2-amino ether/10/2/uxnmr.par
- (new) (2-amino ether/11a/
- (new) (2-amino ether/11a/1/
- (new) (2-amino ether/11a/1/acqu
- (new) (2-amino ether/11a/1/acqus
- (new) (2-amino ether/11a/1/audita.txt
- (new) (2-amino ether/11a/1/fid
- (new) (2-amino ether/11a/1/format.temp
- (new) (2-amino ether/11a/1/pdata/
- (new) (2-amino ether/11a/1/pdata/1/
- (new) (2-amino ether/11a/1/pdata/1/1i
- (new) (2-amino ether/11a/1/pdata/1/1r
- (new) (2-amino ether/11a/1/pdata/1/assocs
- (new) (2-amino ether/11a/1/pdata/1/auditp.txt
- (new) (2-amino ether/11a/1/pdata/1/integrals.txt
- (new) (2-amino ether/11a/1/pdata/1/intrng
- (new) (2-amino ether/11a/1/pdata/1/outd
- (new) (2-amino ether/11a/1/pdata/1/parm.txt
- (new) (2-amino ether/11a/1/pdata/1/peaklist.xml
- (new) (2-amino ether/11a/1/pdata/1/peakrng
- (new) (2-amino ether/11a/1/pdata/1/peaks
- (new) (2-amino ether/11a/1/pdata/1/proc
- (new) (2-amino ether/11a/1/pdata/1/procs
- (new) (2-amino ether/11a/1/pdata/1/title
- (new) (2-amino ether/11a/1/pulseprogram
- (new) (2-amino ether/11a/1/scon2
- (new) (2-amino ether/11a/1/uxnmr.par
- (new) (2-amino ether/11a/13/
- (new) (2-amino ether/11a/13/acqu
- (new) (2-amino ether/11a/13/acqus
- (new) (2-amino ether/11a/13/audita.txt
- (new) (2-amino ether/11a/13/cpdprg2
- (new) (2-amino ether/11a/13/fid
- (new) (2-amino ether/11a/13/format.temp
- (new) (2-amino ether/11a/13/pdata/
- (new) (2-amino ether/11a/13/pdata/1/
- (new) (2-amino ether/11a/13/pdata/1/1i
- (new) (2-amino ether/11a/13/pdata/1/1r
- (new) (2-amino ether/11a/13/pdata/1/auditp.txt
- (new) (2-amino ether/11a/13/pdata/1/outd
- (new) (2-amino ether/11a/13/pdata/1/parm.txt
- (new) (2-amino ether/11a/13/pdata/1/peaklist.xml
- (new) (2-amino ether/11a/13/pdata/1/peakrng
- (new) (2-amino ether/11a/13/pdata/1/peaks
- (new) (2-amino ether/11a/13/pdata/1/proc
- (new) (2-amino ether/11a/13/pdata/1/procs
- (new) (2-amino ether/11a/13/pdata/1/title
- (new) (2-amino ether/11a/13/pulseprogram
- (new) (2-amino ether/11a/13/scon2
- (new) (2-amino ether/11a/13/uxnmr.par
- (new) (2-amino ether/11b/
- (new) (2-amino ether/11b/1/
- (new) (2-amino ether/11b/1/acqu
- (new) (2-amino ether/11b/1/acqus
- (new) (2-amino ether/11b/1/audita.txt
- (new) (2-amino ether/11b/1/fid
- (new) (2-amino ether/11b/1/format.temp
- (new) (2-amino ether/11b/1/pdata/
- (new) (2-amino ether/11b/1/pdata/1/
- (new) (2-amino ether/11b/1/pdata/1/1i
- (new) (2-amino ether/11b/1/pdata/1/1r
- (new) (2-amino ether/11b/1/pdata/1/auditp.txt
- (new) (2-amino ether/11b/1/pdata/1/integrals.txt
- (new) (2-amino ether/11b/1/pdata/1/intrng
- (new) (2-amino ether/11b/1/pdata/1/outd
- (new) (2-amino ether/11b/1/pdata/1/parm.txt
- (new) (2-amino ether/11b/1/pdata/1/peaklist.xml
- (new) (2-amino ether/11b/1/pdata/1/peakrng
- (new) (2-amino ether/11b/1/pdata/1/peaks
- (new) (2-amino ether/11b/1/pdata/1/proc
- (new) (2-amino ether/11b/1/pdata/1/procs
- (new) (2-amino ether/11b/1/pdata/1/title
- (new) (2-amino ether/11b/1/pulseprogram
- (new) (2-amino ether/11b/1/scon2
- (new) (2-amino ether/11b/1/uxnmr.par
- (new) (2-amino ether/11b/13/
- (new) (2-amino ether/11b/13/acqu
- (new) (2-amino ether/11b/13/acqus
- (new) (2-amino ether/11b/13/audita.txt
- (new) (2-amino ether/11b/13/cpdprg2
- (new) (2-amino ether/11b/13/fid
- (new) (2-amino ether/11b/13/format.temp
- (new) (2-amino ether/11b/13/pdata/
- (new) (2-amino ether/11b/13/pdata/1/
- (new) (2-amino ether/11b/13/pdata/1/1i
- (new) (2-amino ether/11b/13/pdata/1/1r
- (new) (2-amino ether/11b/13/pdata/1/assocs
- (new) (2-amino ether/11b/13/pdata/1/auditp.txt
- (new) (2-amino ether/11b/13/pdata/1/outd
- (new) (2-amino ether/11b/13/pdata/1/parm.txt
- (new) (2-amino ether/11b/13/pdata/1/peaklist.xml
- (new) (2-amino ether/11b/13/pdata/1/peakrng
- (new) (2-amino ether/11b/13/pdata/1/peaks
- (new) (2-amino ether/11b/13/pdata/1/proc
- (new) (2-amino ether/11b/13/pdata/1/procs
- (new) (2-amino ether/11b/13/pdata/1/title
- (new) (2-amino ether/11b/13/pulseprogram
- (new) (2-amino ether/11b/13/scon2
- (new) (2-amino ether/11b/13/uxnmr.par
- (new) (2-amino ether/11c/
- (new) (2-amino ether/11c/1/
- (new) (2-amino ether/11c/1/acqu
- (new) (2-amino ether/11c/1/acqus
- (new) (2-amino ether/11c/1/audita.txt
- (new) (2-amino ether/11c/1/fid
- (new) (2-amino ether/11c/1/format.temp
- (new) (2-amino ether/11c/1/pdata/
- (new) (2-amino ether/11c/1/pdata/1/
- (new) (2-amino ether/11c/1/pdata/1/1i
- (new) (2-amino ether/11c/1/pdata/1/1r
- (new) (2-amino ether/11c/1/pdata/1/auditp.txt
- (new) (2-amino ether/11c/1/pdata/1/integrals.txt
- (new) (2-amino ether/11c/1/pdata/1/intrng
- (new) (2-amino ether/11c/1/pdata/1/outd
- (new) (2-amino ether/11c/1/pdata/1/parm.txt
- (new) (2-amino ether/11c/1/pdata/1/peaklist.xml
- (new) (2-amino ether/11c/1/pdata/1/peakrng
- (new) (2-amino ether/11c/1/pdata/1/peaks
- (new) (2-amino ether/11c/1/pdata/1/proc
- (new) (2-amino ether/11c/1/pdata/1/procs
- (new) (2-amino ether/11c/1/pdata/1/title
- (new) (2-amino ether/11c/1/pulseprogram
- (new) (2-amino ether/11c/1/scon2
- (new) (2-amino ether/11c/1/uxnmr.par
- (new) (2-amino ether/11c/13/
- (new) (2-amino ether/11c/13/acqu
- (new) (2-amino ether/11c/13/acqus
- (new) (2-amino ether/11c/13/audita.txt
- (new) (2-amino ether/11c/13/cpdprg2
- (new) (2-amino ether/11c/13/fid
- (new) (2-amino ether/11c/13/format.temp
- (new) (2-amino ether/11c/13/pdata/
- (new) (2-amino ether/11c/13/pdata/1/
- (new) (2-amino ether/11c/13/pdata/1/1i
- (new) (2-amino ether/11c/13/pdata/1/1r
- (new) (2-amino ether/11c/13/pdata/1/auditp.txt
- (new) (2-amino ether/11c/13/pdata/1/outd
- (new) (2-amino ether/11c/13/pdata/1/parm.txt
- (new) (2-amino ether/11c/13/pdata/1/peaklist.xml
- (new) (2-amino ether/11c/13/pdata/1/peakrng
- (new) (2-amino ether/11c/13/pdata/1/peaks
- (new) (2-amino ether/11c/13/pdata/1/proc
- (new) (2-amino ether/11c/13/pdata/1/procs
- (new) (2-amino ether/11c/13/pdata/1/title
- (new) (2-amino ether/11c/13/pulseprogram
- (new) (2-amino ether/11c/13/scon2
- (new) (2-amino ether/11c/13/uxnmr.par
- (new) (2-amino ether/11d/
- (new) (2-amino ether/11d/1/
- (new) (2-amino ether/11d/1/acqu
- (new) (2-amino ether/11d/1/acqus
- (new) (2-amino ether/11d/1/audita.txt
- (new) (2-amino ether/11d/1/fid
- (new) (2-amino ether/11d/1/format.temp
- (new) (2-amino ether/11d/1/pdata/
- (new) (2-amino ether/11d/1/pdata/1/
- (new) (2-amino ether/11d/1/pdata/1/1i
- (new) (2-amino ether/11d/1/pdata/1/1r
- (new) (2-amino ether/11d/1/pdata/1/auditp.txt
- (new) (2-amino ether/11d/1/pdata/1/integrals.txt
- (new) (2-amino ether/11d/1/pdata/1/intrng
- (new) (2-amino ether/11d/1/pdata/1/outd
- (new) (2-amino ether/11d/1/pdata/1/parm.txt
- (new) (2-amino ether/11d/1/pdata/1/peaklist.xml
- (new) (2-amino ether/11d/1/pdata/1/peakrng
- (new) (2-amino ether/11d/1/pdata/1/peaks
- (new) (2-amino ether/11d/1/pdata/1/proc
- (new) (2-amino ether/11d/1/pdata/1/procs
- (new) (2-amino ether/11d/1/pdata/1/title
- (new) (2-amino ether/11d/1/pulseprogram
- (new) (2-amino ether/11d/1/scon2
- (new) (2-amino ether/11d/1/uxnmr.par
- (new) (2-amino ether/11d/13/
- (new) (2-amino ether/11d/13/acqu
- (new) (2-amino ether/11d/13/acqus
- (new) (2-amino ether/11d/13/audita.txt
- (new) (2-amino ether/11d/13/cpdprg2
- (new) (2-amino ether/11d/13/fid
- (new) (2-amino ether/11d/13/format.temp
- (new) (2-amino ether/11d/13/pdata/
- (new) (2-amino ether/11d/13/pdata/1/
- (new) (2-amino ether/11d/13/pdata/1/1i
- (new) (2-amino ether/11d/13/pdata/1/1r
- (new) (2-amino ether/11d/13/pdata/1/assocs
- (new) (2-amino ether/11d/13/pdata/1/auditp.txt
- (new) (2-amino ether/11d/13/pdata/1/outd
- (new) (2-amino ether/11d/13/pdata/1/parm.txt
- (new) (2-amino ether/11d/13/pdata/1/peaklist.xml
- (new) (2-amino ether/11d/13/pdata/1/peakrng
- (new) (2-amino ether/11d/13/pdata/1/peaks
- (new) (2-amino ether/11d/13/pdata/1/proc
- (new) (2-amino ether/11d/13/pdata/1/procs
- (new) (2-amino ether/11d/13/pdata/1/title
- (new) (2-amino ether/11d/13/pulseprogram
- (new) (2-amino ether/11d/13/scon2
- (new) (2-amino ether/11d/13/uxnmr.par
- (new) (2-amino ether/11e/
- (new) (2-amino ether/11e/1/
- (new) (2-amino ether/11e/1/acqu
- (new) (2-amino ether/11e/1/acqus
- (new) (2-amino ether/11e/1/audita.txt
- (new) (2-amino ether/11e/1/fid
- (new) (2-amino ether/11e/1/format.temp
- (new) (2-amino ether/11e/1/pdata/
- (new) (2-amino ether/11e/1/pdata/1/
- (new) (2-amino ether/11e/1/pdata/1/1i
- (new) (2-amino ether/11e/1/pdata/1/1r
- (new) (2-amino ether/11e/1/pdata/1/auditp.txt
- (new) (2-amino ether/11e/1/pdata/1/integrals.txt
- (new) (2-amino ether/11e/1/pdata/1/intrng
- (new) (2-amino ether/11e/1/pdata/1/outd
- (new) (2-amino ether/11e/1/pdata/1/parm.txt
- (new) (2-amino ether/11e/1/pdata/1/peaklist.xml
- (new) (2-amino ether/11e/1/pdata/1/peakrng
- (new) (2-amino ether/11e/1/pdata/1/peaks
- (new) (2-amino ether/11e/1/pdata/1/proc
- (new) (2-amino ether/11e/1/pdata/1/procs
- (new) (2-amino ether/11e/1/pdata/1/title
- (new) (2-amino ether/11e/1/pulseprogram
- (new) (2-amino ether/11e/1/scon2
- (new) (2-amino ether/11e/1/uxnmr.par
- (new) (2-amino ether/11e/13/
- (new) (2-amino ether/11e/13/acqu
- (new) (2-amino ether/11e/13/acqus
- (new) (2-amino ether/11e/13/audita.txt
- (new) (2-amino ether/11e/13/cpdprg2
- (new) (2-amino ether/11e/13/fid
- (new) (2-amino ether/11e/13/format.temp
[truncated: 2,270 more entries]
