# Supplementary material for: Stereocontrolled Ring-Opening of Oxazolidinone-Fused Aziridines for the Synthesis of 2‑Amino Ethers
Source: J Org Chem. 2025 Jul 7;90(28):10017–30. doi: 10.1021/acs.joc.5c01068 (PMC12281577; doi:10.1021/acs.joc.5c01068)
Supplement: Supplementary file 2 [file jo5c01068_si_002.zip › (new) (2-amino ether/10/1/pdata/1/auditp.txt]

##TITLE= Audit trail, TOPSPIN		Version 2.1
##JCAMPDX= 5.01
##ORIGIN= Bruker BioSpin GmbH
##OWNER= hou lab
$$ D:\data\hou lab/data/hou-38/nmr/geraniol carbamate azi tbuoh/11/pdata/1/auditp.txt
##AUDIT TRAIL=  $$ (NUMBER, WHEN, WHO, WHERE, PROCESS, VERSION, WHAT)
(   1,<2023-11-12 18:41:16.750 +0800>,<hou lab>,<USER-0B63C95D0E>,<go>,<TOPSPIN 2.1>,
      <created by zg
	started at 2023-11-12 18:39:59.328 +0800,
	POWCHK disabled, PULCHK disabled,
       configuration hash MD5:
       6B 18 EA E8 9A 94 A0 75 BD C3 26 55 11 84 73 9E
       data hash MD5: 32K
       86 8A BD BE FE 71 9B 6B C7 1B 3B 23 B8 AF A5 F7>)
(   2,<2023-11-12 18:46:31.484 +0800>,<hou lab>,<USER-0B63C95D0E>,<proc1d>,<TOPSPIN 2.1>,
      <Start of raw data processing
       efp LB = 0 FT_mod = 6 PKNL = 1 PHC0 = 193.6905 PHC1 = -5.320494 SI = 16K 
       data hash MD5: 16K
       FF A4 2E B8 BB 9D E2 23 2C 29 A0 6A B0 6F F6 4D>)
(   3,<2023-11-12 18:46:31.812 +0800>,<hou lab>,<USER-0B63C95D0E>,<proc1d>,<TOPSPIN 2.1>,
      <apk 
       data hash MD5: 16K
       FF A4 2E B8 BB 9D E2 23 2C 29 A0 6A B0 6F F6 4D>)
(   4,<2023-11-12 18:46:32.046 +0800>,<hou lab>,<USER-0B63C95D0E>,<proc1d>,<TOPSPIN 2.1>,
      <abs n ABSG = 5 
       data hash MD5: 16K
       D1 69 BF 80 F3 74 BA E4 B7 48 77 41 FB DA DC A9>)
##END=

$$ hash MD5
$$ 88 EC 57 C6 0C 1F 4A 31 28 3C 6A 39 73 78 41 44
