# Supplementary material for: Stereocontrolled Ring-Opening of Oxazolidinone-Fused Aziridines for the Synthesis of 2‑Amino Ethers
Source: J Org Chem. 2025 Jul 7;90(28):10017–30. doi: 10.1021/acs.joc.5c01068 (PMC12281577; doi:10.1021/acs.joc.5c01068)
Supplement: Supplementary file 2 [file jo5c01068_si_002.zip › (new) (2-amino ether/10/1/pdata/1/integrals.txt]

   Current data set:
   NAME =	geraniol carbamate azi tbuoh	EXPNO =	11	PROCNO = 1
   USER =	500 MHz	DU    =	C:/Users/allen/Desktop/bruker

   Number   Integrated Region     Integral
     1      5.457      5.376         1.22290
     2      5.309      5.177         1.19489
     3      5.088      5.021         1.00000
     4      4.528      4.449         1.30457
     5      4.360      4.290         1.18944
     6      4.125      4.038         1.38009
     7      2.778      2.666         1.98950
     8      1.761      1.576        13.58017
