# Supplementary material for: Stereocontrolled Ring-Opening of Oxazolidinone-Fused Aziridines for the Synthesis of 2‑Amino Ethers
Source: J Org Chem. 2025 Jul 7;90(28):10017–30. doi: 10.1021/acs.joc.5c01068 (PMC12281577; doi:10.1021/acs.joc.5c01068)
Supplement: Supplementary file 2 [file jo5c01068_si_002.zip › (new) (2-amino ether/10/1/pdata/1/intrng]

A 1.0 #regions in PPM
# low field   high field  bias        slope
  5.457487829356469  5.376283546621047  -0.0  -0.0  # for region 1
  5.309080002288284  5.1774730613032895  -0.0  -0.0  # for region 2
  5.087868335526272  5.020664791193509  -0.0  -0.0  # for region 3
  4.5278387994199125  4.449434664365023  -0.0  -0.0  # for region 4
  4.359829938588005  4.289826246574711  -0.0  -0.0  # for region 5
  4.124617533423335  4.0378129553268485  -0.0  -0.0  # for region 6
  2.7777464990875407  2.665740591866269  -0.0  -0.0  # for region 7
  1.7612928910544992  1.5764831441394007  -0.0  -0.0  # for region 8
