# Supplementary material for: Stereocontrolled Ring-Opening of Oxazolidinone-Fused Aziridines for the Synthesis of 2‑Amino Ethers
Source: J Org Chem. 2025 Jul 7;90(28):10017–30. doi: 10.1021/acs.joc.5c01068 (PMC12281577; doi:10.1021/acs.joc.5c01068)
Supplement: Supplementary file 2 [file jo5c01068_si_002.zip › (new) (2-amino ether/10/1/pdata/1/peaklist.xml]

<?xml version="1.0" encoding="UTF-8"?>
<PeakList>
  <PeakList1D>
    <PeakList1DHeader creator="500 MHz" date="2024-01-12T00:57:17" expNo="11" name="geraniol carbamate azi tbuoh" owner="" procNo="1" source="C:/Users/allen/Desktop/bruker">
      <PeakPickDetails>F1=7.263ppm, F2=7.257ppm, MI=2.11cm, MAXI=5.29cm, PC=1.000
      </PeakPickDetails>
    </PeakList1DHeader>
    <Peak1D F1="7.26" intensity="3.2" type="0"/>
  </PeakList1D>
  <PeakList1D>
    <PeakList1DHeader creator="500 MHz" date="2024-01-12T00:57:17" expNo="11" name="geraniol carbamate azi tbuoh" owner="" procNo="1" source="C:/Users/allen/Desktop/bruker">
      <PeakPickDetails>F1=5.771ppm, F2=3.685ppm, MI=0.47cm, MAXI=4.72cm, PC=1.000
      </PeakPickDetails>
    </PeakList1DHeader>
    <Peak1D F1="5.4224" intensity="1.11" type="0"/>
    <Peak1D F1="5.4092" intensity="1.6" type="0"/>
    <Peak1D F1="5.3952" intensity="0.84" type="0"/>
    <Peak1D F1="5.2504" intensity="0.76" type="0"/>
    <Peak1D F1="5.0648" intensity="0.7" type="0"/>
    <Peak1D F1="5.0508" intensity="1.35" type="0"/>
    <Peak1D F1="5.0363" intensity="0.73" type="0"/>
    <Peak1D F1="4.5006" intensity="1.19" type="0"/>
    <Peak1D F1="4.4831" intensity="2.61" type="0"/>
    <Peak1D F1="4.4657" intensity="1.57" type="0"/>
    <Peak1D F1="4.3406" intensity="1.13" type="0"/>
    <Peak1D F1="4.3275" intensity="1.54" type="0"/>
    <Peak1D F1="4.3108" intensity="1.15" type="0"/>
    <Peak1D F1="4.099" intensity="1.41" type="0"/>
    <Peak1D F1="4.0864" intensity="1.74" type="0"/>
    <Peak1D F1="4.0834" intensity="1.52" type="0"/>
    <Peak1D F1="4.0819" intensity="1.62" type="0"/>
    <Peak1D F1="4.0692" intensity="1.4" type="0"/>
  </PeakList1D>
  <PeakList1D>
    <PeakList1DHeader creator="500 MHz" date="2024-01-12T00:57:17" expNo="11" name="geraniol carbamate azi tbuoh" owner="" procNo="1" source="C:/Users/allen/Desktop/bruker">
      <PeakPickDetails>F1=2.901ppm, F2=2.524ppm, MI=0.87cm, MAXI=3.05cm, PC=1.000
      </PeakPickDetails>
    </PeakList1DHeader>
    <Peak1D F1="2.7334" intensity="1.42" type="0"/>
    <Peak1D F1="2.7195" intensity="2.53" type="0"/>
    <Peak1D F1="2.7056" intensity="1.37" type="0"/>
  </PeakList1D>
  <PeakList1D>
    <PeakList1DHeader creator="500 MHz" date="2024-01-12T00:57:17" expNo="11" name="geraniol carbamate azi tbuoh" owner="" procNo="1" source="C:/Users/allen/Desktop/bruker">
      <PeakPickDetails>F1=2.026ppm, F2=1.354ppm, MI=2.09cm, MAXI=16.10cm, PC=1.000
      </PeakPickDetails>
    </PeakList1DHeader>
    <Peak1D F1="1.694" intensity="9.45" type="0"/>
    <Peak1D F1="1.6685" intensity="10.44" type="0"/>
    <Peak1D F1="1.6248" intensity="15.0" type="0"/>
  </PeakList1D>
</PeakList>
