# Supplementary material for: Stereocontrolled Ring-Opening of Oxazolidinone-Fused Aziridines for the Synthesis of 2‑Amino Ethers
Source: J Org Chem. 2025 Jul 7;90(28):10017–30. doi: 10.1021/acs.joc.5c01068 (PMC12281577; doi:10.1021/acs.joc.5c01068)
Supplement: Supplementary file 2 [file jo5c01068_si_002.zip › (new) (2-amino ether/10/1/pdata/1/peakrng]

P    #regions in PPM
# 2024-01-12 00:57:18 +0800  allen@Allen
# low field   high field   mi   maxi
  7.263374495721653  7.257008620858624  2.110  5.291  # for region 1
  5.771395377995486  3.6847356734292167  0.465  4.725  # for region 2
  2.900965930738472  2.524349301133828  0.874  3.051  # for region 3
  2.025586737603354  1.3537841010112868  2.089  16.104  # for region 4
