# Supplementary material for: Stereocontrolled Ring-Opening of Oxazolidinone-Fused Aziridines for the Synthesis of 2‑Amino Ethers
Source: J Org Chem. 2025 Jul 7;90(28):10017–30. doi: 10.1021/acs.joc.5c01068 (PMC12281577; doi:10.1021/acs.joc.5c01068)
Supplement: Supplementary file 2 [file jo5c01068_si_002.zip › (new) (2-amino ether/10/13/audita.txt]

##TITLE= Audit trail, TOPSPIN		Version 2.1
##JCAMPDX= 5.01
##ORIGIN= Bruker BioSpin GmbH
##OWNER= hou lab
$$ D:\data\hou lab/data/hou-38/nmr/geraniol carbamate azi cuotf2/2/audita.txt
##AUDIT TRAIL=  $$ (NUMBER, WHEN, WHO, WHERE, PROCESS, VERSION, WHAT)
(   1,<2023-11-19 18:30:22.593 +0800>,<hou lab>,<USER-0B63C95D0E>,<go>,<TOPSPIN 2.1>,
      <created by zg
	started at 2023-11-19 18:28:31.625 +0800,
	POWCHK disabled, PULCHK disabled,
       terminated by command 'halt'
       configuration hash MD5:
       6B 18 EA E8 9A 94 A0 75 BD C3 26 55 11 84 73 9E
       data hash MD5: 18014
       F1 8E 22 25 AA 9C EE 5C B1 60 1A 33 E2 C0 C5 E0>)
##END=

$$ hash MD5
$$ 5A CB 4F 52 67 7F EF 04 24 CD 6B 08 EF 7D 2D BA
