# Supplementary material for: Stereocontrolled Ring-Opening of Oxazolidinone-Fused Aziridines for the Synthesis of 2‑Amino Ethers
Source: J Org Chem. 2025 Jul 7;90(28):10017–30. doi: 10.1021/acs.joc.5c01068 (PMC12281577; doi:10.1021/acs.joc.5c01068)
Supplement: Supplementary file 2 [file jo5c01068_si_002.zip › (new) (2-amino ether/10/13/pdata/1/peaklist.xml]

<?xml version="1.0" encoding="UTF-8"?>
<PeakList>
  <PeakList1D>
    <PeakList1DHeader creator="500 MHz" date="2024-08-06T23:37:43" expNo="2" name="geraniol carbamate azi cuotf2" owner="" procNo="1" source="C:/Users/allen/Desktop/bruker">
      <PeakPickDetails>F1=163.213ppm, F2=155.968ppm, MI=0.86cm, MAXI=2.41cm, PC=1.000
      </PeakPickDetails>
    </PeakList1DHeader>
    <Peak1D F1="159.8928" intensity="1.46" type="0"/>
  </PeakList1D>
  <PeakList1D>
    <PeakList1DHeader creator="500 MHz" date="2024-08-06T23:37:43" expNo="2" name="geraniol carbamate azi cuotf2" owner="" procNo="1" source="C:/Users/allen/Desktop/bruker">
      <PeakPickDetails>F1=135.301ppm, F2=130.187ppm, MI=0.98cm, MAXI=3.04cm, PC=1.000
      </PeakPickDetails>
    </PeakList1DHeader>
    <Peak1D F1="132.6281" intensity="1.77" type="0"/>
    <Peak1D F1="131.6587" intensity="2.08" type="0"/>
  </PeakList1D>
  <PeakList1D>
    <PeakList1DHeader creator="500 MHz" date="2024-08-06T23:37:43" expNo="2" name="geraniol carbamate azi cuotf2" owner="" procNo="1" source="C:/Users/allen/Desktop/bruker">
      <PeakPickDetails>F1=128.695ppm, F2=118.468ppm, MI=3.44cm, MAXI=8.55cm, PC=1.000
      </PeakPickDetails>
    </PeakList1DHeader>
    <Peak1D F1="128.2044" intensity="7.12" type="0"/>
    <Peak1D F1="121.4763" intensity="5.72" type="0"/>
  </PeakList1D>
  <PeakList1D>
    <PeakList1DHeader creator="500 MHz" date="2024-08-06T23:37:43" expNo="2" name="geraniol carbamate azi cuotf2" owner="" procNo="1" source="C:/Users/allen/Desktop/bruker">
      <PeakPickDetails>F1=81.393ppm, F2=72.657ppm, MI=5.45cm, MAXI=16.64cm, PC=1.000
      </PeakPickDetails>
    </PeakList1DHeader>
    <Peak1D F1="77.2539" intensity="14.41" type="0"/>
    <Peak1D F1="77.0" intensity="15.0" type="0"/>
    <Peak1D F1="76.7459" intensity="14.77" type="0"/>
  </PeakList1D>
  <PeakList1D>
    <PeakList1DHeader creator="500 MHz" date="2024-08-06T23:37:43" expNo="2" name="geraniol carbamate azi cuotf2" owner="" procNo="1" source="C:/Users/allen/Desktop/bruker">
      <PeakPickDetails>F1=70.314ppm, F2=51.989ppm, MI=5.34cm, MAXI=11.47cm, PC=1.000
      </PeakPickDetails>
    </PeakList1DHeader>
    <Peak1D F1="69.033" intensity="8.5" type="0"/>
    <Peak1D F1="59.3347" intensity="7.2" type="0"/>
  </PeakList1D>
  <PeakList1D>
    <PeakList1DHeader creator="500 MHz" date="2024-08-06T23:37:43" expNo="2" name="geraniol carbamate azi cuotf2" owner="" procNo="1" source="C:/Users/allen/Desktop/bruker">
      <PeakPickDetails>F1=31.748ppm, F2=23.012ppm, MI=5.85cm, MAXI=9.24cm, PC=1.000
      </PeakPickDetails>
    </PeakList1DHeader>
    <Peak1D F1="26.758" intensity="7.59" type="0"/>
    <Peak1D F1="25.5949" intensity="7.42" type="0"/>
  </PeakList1D>
  <PeakList1D>
    <PeakList1DHeader creator="500 MHz" date="2024-08-06T23:37:43" expNo="2" name="geraniol carbamate azi cuotf2" owner="" procNo="1" source="C:/Users/allen/Desktop/bruker">
      <PeakPickDetails>F1=20.455ppm, F2=7.031ppm, MI=2.70cm, MAXI=7.69cm, PC=1.000
      </PeakPickDetails>
    </PeakList1DHeader>
    <Peak1D F1="17.6931" intensity="4.59" type="0"/>
    <Peak1D F1="11.0124" intensity="4.58" type="0"/>
  </PeakList1D>
</PeakList>
