# Supplementary material for: Stereocontrolled Ring-Opening of Oxazolidinone-Fused Aziridines for the Synthesis of 2‑Amino Ethers
Source: J Org Chem. 2025 Jul 7;90(28):10017–30. doi: 10.1021/acs.joc.5c01068 (PMC12281577; doi:10.1021/acs.joc.5c01068)
Supplement: Supplementary file 2 [file jo5c01068_si_002.zip › (new) (2-amino ether/10/13/pdata/1/peakrng]

P    #regions in PPM
# 2024-08-07 00:18:19 +0800  allen@Allen
# low field   high field   mi   maxi
  163.21292407737587  155.96848619404585  0.861  2.410  # for region 1
  135.3005310563103  130.1868101974891  0.975  3.041  # for region 2
  128.69530828033294  118.46786656269057  3.442  8.548  # for region 3
  81.39339033623705  72.65745053575087  5.450  16.637  # for region 4
  70.31366180879117  51.989495398015286  5.335  11.474  # for region 5
  31.747683665181466  23.01174386469529  5.852  9.237  # for region 6
  20.454883435284703  7.031366180879117  2.696  7.688  # for region 7
