# Supplementary material for: Stereocontrolled Ring-Opening of Oxazolidinone-Fused Aziridines for the Synthesis of 2‑Amino Ethers
Source: J Org Chem. 2025 Jul 7;90(28):10017–30. doi: 10.1021/acs.joc.5c01068 (PMC12281577; doi:10.1021/acs.joc.5c01068)
Supplement: Supplementary file 2 [file jo5c01068_si_002.zip › (new) (2-amino ether/10/2/acqu2]

##TITLE= Parameter file, TOPSPIN		Version 2.1
##JCAMPDX= 5.0
##DATATYPE= Parameter Values
##NPOINTS= 1	$$ modification sequence number
##ORIGIN= Bruker BioSpin GmbH
##OWNER= hou lab
$$ 2023-11-13 16:26:48.281 +0800  hou lab@USER-0B63C95D0E
$$ D:\data\hou lab/data/hou-38/nmr/geraniol carbamate azi tbuoh/14/acqu2
$$ process C:\Bruker\TOPSPIN\prog\mod\edparproc.exe
##$BF1= 500.13
##$FnMODE= 1
##$NUC1= <1H>
##$O1= 1800.585
##$SFO1= 500.132250585
##$SW= 12.9894625111931
##$SW_h= 6496.44911961249
##$TD= 256
##END=
