# Supplementary material for: Stereocontrolled Ring-Opening of Oxazolidinone-Fused Aziridines for the Synthesis of 2‑Amino Ethers
Source: J Org Chem. 2025 Jul 7;90(28):10017–30. doi: 10.1021/acs.joc.5c01068 (PMC12281577; doi:10.1021/acs.joc.5c01068)
Supplement: Supplementary file 2 [file jo5c01068_si_002.zip › (new) (2-amino ether/10/2/pdata/1/auditp.txt]

##TITLE= Audit trail, TOPSPIN		Version 2.1
##JCAMPDX= 5.01
##ORIGIN= Bruker BioSpin GmbH
##OWNER= hou lab
$$ D:\data\hou lab/data/hou-38/nmr/geraniol carbamate azi tbuoh/14/pdata/1/auditp.txt
##AUDIT TRAIL=  $$ (NUMBER, WHEN, WHO, WHERE, PROCESS, VERSION, WHAT)
(   1,<2023-11-13 16:40:03.656 +0800>,<hou lab>,<USER-0B63C95D0E>,<go>,<TOPSPIN 2.1>,
      <created by zg
	started at 2023-11-13 16:30:05.687 +0800,
	POWCHK disabled, PULCHK disabled,
       configuration hash MD5:
       6B 18 EA E8 9A 94 A0 75 BD C3 26 55 11 84 73 9E
       data hash MD5: 2K * 256
       6E 67 D7 56 14 81 B2 9E 3F 2D C0 D8 32 74 0B B0>)
(   2,<2023-11-13 16:40:12.578 +0800>,<hou lab>,<USER-0B63C95D0E>,<proc2d>,<TOPSPIN 2.1>,
      <Start of raw data processing
       xfb F2: SI = 1K WDW = 3 SSB = 0 FT_mod = 6 PKNL = 1 F1: SI = 1K WDW = 3 SSB = 0 FT_mod = 6 PH_mod = 2
       data hash MD5: 1K * 1K
       F8 3D 20 F3 33 C5 6B C7 AA EA CD 65 23 E8 C1 70>)
(   3,<2023-11-13 16:40:13.234 +0800>,<hou lab>,<USER-0B63C95D0E>,<proc2d>,<TOPSPIN 2.1>,
      <sym
       data hash MD5: 1K * 1K
       33 21 65 B0 B0 7A 2C E1 D3 23 D0 A6 10 01 68 41>)
(   4,<2023-11-13 16:40:16.390 +0800>,<hou lab>,<USER-0B63C95D0E>,<proc2d>,<TOPSPIN 2.1>,
      <abs1 F1: ABSG = 5 ABSF1 = 10.99476 ABSF2 = -1.994761
       data hash MD5: 1K * 1K
       09 0E 5E AA DB 42 94 94 D5 B4 6C 31 B6 0A 42 7E>)
(   5,<2023-11-13 16:40:19.281 +0800>,<hou lab>,<USER-0B63C95D0E>,<proc2d>,<TOPSPIN 2.1>,
      <abs2 F2: ABSG = 5 ABSF1 = 11.00872 ABSF2 = -2.008729
       data hash MD5: 1K * 1K
       EF 87 7C DB 61 0F 18 41 5C 96 EF E9 1A DF 9F 6B>)
##END=

$$ hash MD5
$$ D0 90 6E 7E FE CB A8 F9 FB F3 BC 49 AB AF B0 56
