# Supplementary material for: Stereocontrolled Ring-Opening of Oxazolidinone-Fused Aziridines for the Synthesis of 2‑Amino Ethers
Source: J Org Chem. 2025 Jul 7;90(28):10017–30. doi: 10.1021/acs.joc.5c01068 (PMC12281577; doi:10.1021/acs.joc.5c01068)
Supplement: Supplementary file 2 [file jo5c01068_si_002.zip › (new) (2-amino ether/10/2/pdata/1/parm.txt]

NAME     geraniol carbamate azi tbuoh                
EXPNO                14                
PROCNO                1                
Date_          20231113                
Time              16.30                
INSTRUM           spect                
PROBHD   5 mm PABBO BB-                
PULPROG        cosygpqf                
TD                 2048                
SOLVENT           CDCl3                
NS                    1                
DS                   16                
SWH            6510.417 Hz             
FIDRES         3.178914 Hz             
AQ            0.1574132 sec            
RG                456.1                
DW               76.800 usec           
DE                 6.50 usec           
TE                298.4 K              
D0           0.00000300 sec            
D1           2.00000000 sec            
D13          0.00000400 sec            
D16          0.00020000 sec            
IN0          0.00015395 sec            

======== CHANNEL f1 ========
NUC1                 1H                
P0                14.50 usec           
P1                14.50 usec           
PL1               -0.50 dB             
SFO1        500.1322506 MHz            

====== GRADIENT CHANNEL =====
GPNAM1         SINE.100                
GPZ1              10.00 %              
P16             1000.00 usec           
ND0                   1                
TD                  256                
SFO1           500.1323 MHz            
FIDRES        25.376755 Hz             
SW               12.989 ppm            
FnMODE               QF                
SI                 1024                
SF          500.1300000 MHz            
WDW                SINE                
SSB                   0                
LB                 0.00 Hz             
GB                    0                
PC                 1.40                
SI                 1024                
MC2                  QF                
SF          500.1300000 MHz            
WDW                SINE                
SSB                   0                
LB                 0.00 Hz             
GB                    0                
