# Supplementary material for: Stereocontrolled Ring-Opening of Oxazolidinone-Fused Aziridines for the Synthesis of 2‑Amino Ethers
Source: J Org Chem. 2025 Jul 7;90(28):10017–30. doi: 10.1021/acs.joc.5c01068 (PMC12281577; doi:10.1021/acs.joc.5c01068)
Supplement: Supplementary file 2 [file jo5c01068_si_002.zip › (new) (2-amino ether/11a/1/pdata/1/auditp.txt]

##TITLE= Audit trail, TOPSPIN		Version 2.1
##JCAMPDX= 5.01
##ORIGIN= Bruker BioSpin GmbH
##OWNER= hou lab
$$ D:\data\hou lab/data/hou-29/nmr/cinnamonaldehyde/24/pdata/1/auditp.txt
##AUDIT TRAIL=  $$ (NUMBER, WHEN, WHO, WHERE, PROCESS, VERSION, WHAT)
(   1,<2024-07-12 14:36:04.796 +0800>,<hou lab>,<USER-0B63C95D0E>,<go>,<TOPSPIN 2.1>,
      <acquisition in progress>)
(   2,<2024-07-12 14:39:17.109 +0800>,<hou lab>,<USER-0B63C95D0E>,<proc1d>,<TOPSPIN 2.1>,
      <Start of raw data processing
       efp LB = 0 FT_mod = 6 PKNL = 1 PHC0 = 54.4392 PHC1 = 5.187598 SI = 16K 
       data hash MD5: 16K
       73 7C C9 B9 D4 21 26 C0 D4 F9 49 58 37 67 49 BF>)
(   3,<2024-07-12 14:39:17.875 +0800>,<hou lab>,<USER-0B63C95D0E>,<proc1d>,<TOPSPIN 2.1>,
      <apk 
       data hash MD5: 16K
       28 C4 B1 C6 7E 3A 74 F1 6E 66 34 45 C2 B5 D6 EA>)
(   4,<2024-07-12 14:39:18.859 +0800>,<hou lab>,<USER-0B63C95D0E>,<proc1d>,<TOPSPIN 2.1>,
      <abs n ABSG = 5 
       data hash MD5: 16K
       47 47 C3 B8 5D 3A 4C DC EF 50 22 E2 CB C3 91 F7>)
##END=

$$ hash MD5
$$ 2B ED 5A 9F 28 68 6D F7 F8 22 13 4C A9 77 8E 4A
