# Supplementary material for: Stereocontrolled Ring-Opening of Oxazolidinone-Fused Aziridines for the Synthesis of 2‑Amino Ethers
Source: J Org Chem. 2025 Jul 7;90(28):10017–30. doi: 10.1021/acs.joc.5c01068 (PMC12281577; doi:10.1021/acs.joc.5c01068)
Supplement: Supplementary file 2 [file jo5c01068_si_002.zip › (new) (2-amino ether/11a/1/pdata/1/integrals.txt]

   Current data set:
   NAME =	cinnamonaldehyde	EXPNO =	24	PROCNO = 1
   USER =	NMR 500	DU    =	C:/Bruker

   Number   Integrated Region     Integral
     1      7.436      7.369         3.11524
     2      7.320      7.262         2.26941
     3      4.974      4.780         1.00000
     4      4.529      4.394         2.05675
     5      4.095      4.017         1.28304
     6      3.959      3.882         1.04562
     7      3.264      3.206         3.19164
