# Supplementary material for: Stereocontrolled Ring-Opening of Oxazolidinone-Fused Aziridines for the Synthesis of 2‑Amino Ethers
Source: J Org Chem. 2025 Jul 7;90(28):10017–30. doi: 10.1021/acs.joc.5c01068 (PMC12281577; doi:10.1021/acs.joc.5c01068)
Supplement: Supplementary file 2 [file jo5c01068_si_002.zip › (new) (2-amino ether/11a/1/pdata/1/intrng]

A 1.0 #regions in PPM
# low field   high field  bias        slope
  7.436127638038148  7.368526477692346  -0.0  -0.0  # for region 1
  7.320239934588202  7.26229608286323  -0.0  -0.0  # for region 2
  4.973513939726813  4.780367767310238  -0.0  -0.0  # for region 3
  4.52927774316869  4.394075422477087  -0.0  -0.0  # for region 4
  4.094698855231396  4.017440386264766  -0.0  -0.0  # for region 5
  3.959496534539793  3.882238065573163  -0.0  -0.0  # for region 6
  3.264170313840122  3.2062264621151493  -0.0  -0.0  # for region 7
