# Supplementary material for: Stereocontrolled Ring-Opening of Oxazolidinone-Fused Aziridines for the Synthesis of 2‑Amino Ethers
Source: J Org Chem. 2025 Jul 7;90(28):10017–30. doi: 10.1021/acs.joc.5c01068 (PMC12281577; doi:10.1021/acs.joc.5c01068)
Supplement: Supplementary file 2 [file jo5c01068_si_002.zip › (new) (2-amino ether/11a/1/pdata/1/parm.txt]

NAME     cinnamonaldehyde                
EXPNO                24                
PROCNO                1                
Date_          20240712                
Time              14.37                
INSTRUM           spect                
PROBHD   5 mm PABBO BB-                
PULPROG            zg30                
TD                32768                
SOLVENT           CDCl3                
NS                   47                
DS                    0                
SWH            8012.820 Hz             
FIDRES         0.244532 Hz             
AQ            2.0448356 sec            
RG                  181                
DW               62.400 usec           
DE                 6.50 usec           
TE                300.0 K              
D1           2.00000000 sec            
TD0                   1                

======== CHANNEL f1 ========
NUC1                 1H                
P1                14.50 usec           
PL1               -0.50 dB             
SFO1        500.1330008 MHz            
SI                16384                
SF          500.1300137 MHz            
WDW                  EM                
SSB                   0                
LB                 0.00 Hz             
GB                    0                
PC                 1.00                
