# Supplementary material for: Stereocontrolled Ring-Opening of Oxazolidinone-Fused Aziridines for the Synthesis of 2‑Amino Ethers
Source: J Org Chem. 2025 Jul 7;90(28):10017–30. doi: 10.1021/acs.joc.5c01068 (PMC12281577; doi:10.1021/acs.joc.5c01068)
Supplement: Supplementary file 2 [file jo5c01068_si_002.zip › (new) (2-amino ether/11a/1/pdata/1/peaklist.xml]

<?xml version="1.0" encoding="UTF-8"?>
<PeakList>
  <PeakList1D>
    <PeakList1DHeader creator="NMR 500" date="2024-08-14T17:08:36" expNo="24" name="cinnamonaldehyde" owner="" procNo="1" source="C:/Bruker">
      <PeakPickDetails>F1=7.880ppm, F2=6.799ppm, MI=0.30cm, MAXI=4.21cm, PC=1.000
      </PeakPickDetails>
    </PeakList1DHeader>
    <Peak1D F1="7.4242" intensity="1.57" type="0"/>
    <Peak1D F1="7.4106" intensity="3.55" type="0"/>
    <Peak1D F1="7.3962" intensity="3.45" type="0"/>
    <Peak1D F1="7.385" intensity="2.26" type="0"/>
    <Peak1D F1="7.3822" intensity="2.57" type="0"/>
    <Peak1D F1="7.3679" intensity="2.01" type="0"/>
    <Peak1D F1="7.3538" intensity="0.92" type="0"/>
    <Peak1D F1="7.3105" intensity="3.36" type="0"/>
    <Peak1D F1="7.3085" intensity="3.58" type="0"/>
    <Peak1D F1="7.2947" intensity="3.26" type="0"/>
    <Peak1D F1="7.2768" intensity="1.01" type="0"/>
    <Peak1D F1="7.26" intensity="1.9" type="0"/>
  </PeakList1D>
  <PeakList1D>
    <PeakList1DHeader creator="NMR 500" date="2024-08-14T17:08:36" expNo="24" name="cinnamonaldehyde" owner="" procNo="1" source="C:/Bruker">
      <PeakPickDetails>F1=5.002ppm, F2=4.684ppm, MI=0.19cm, MAXI=0.92cm, PC=1.000
      </PeakPickDetails>
    </PeakList1DHeader>
    <Peak1D F1="4.8618" intensity="0.67" type="0"/>
  </PeakList1D>
  <PeakList1D>
    <PeakList1DHeader creator="NMR 500" date="2024-08-14T17:08:36" expNo="24" name="cinnamonaldehyde" owner="" procNo="1" source="C:/Bruker">
      <PeakPickDetails>F1=4.568ppm, F2=4.346ppm, MI=0.16cm, MAXI=2.34cm, PC=1.000
      </PeakPickDetails>
    </PeakList1DHeader>
    <Peak1D F1="4.516" intensity="0.94" type="0"/>
    <Peak1D F1="4.4978" intensity="1.91" type="0"/>
    <Peak1D F1="4.4815" intensity="1.44" type="0"/>
    <Peak1D F1="4.4416" intensity="1.6" type="0"/>
    <Peak1D F1="4.4322" intensity="1.65" type="0"/>
    <Peak1D F1="4.4236" intensity="1.12" type="0"/>
    <Peak1D F1="4.4142" intensity="1.01" type="0"/>
  </PeakList1D>
  <PeakList1D>
    <PeakList1DHeader creator="NMR 500" date="2024-08-14T17:08:36" expNo="24" name="cinnamonaldehyde" owner="" procNo="1" source="C:/Bruker">
      <PeakPickDetails>F1=4.095ppm, F2=4.033ppm, MI=0.86cm, MAXI=3.72cm, PC=1.000
      </PeakPickDetails>
    </PeakList1DHeader>
    <Peak1D F1="4.0775" intensity="2.04" type="0"/>
    <Peak1D F1="4.0619" intensity="2.5" type="0"/>
  </PeakList1D>
  <PeakList1D>
    <PeakList1DHeader creator="NMR 500" date="2024-08-14T17:08:36" expNo="24" name="cinnamonaldehyde" owner="" procNo="1" source="C:/Bruker">
      <PeakPickDetails>F1=3.937ppm, F2=3.863ppm, MI=0.34cm, MAXI=3.06cm, PC=1.000
      </PeakPickDetails>
    </PeakList1DHeader>
    <Peak1D F1="3.9216" intensity="0.79" type="0"/>
    <Peak1D F1="3.9117" intensity="0.96" type="0"/>
    <Peak1D F1="3.906" intensity="1.22" type="0"/>
    <Peak1D F1="3.8964" intensity="1.18" type="0"/>
    <Peak1D F1="3.891" intensity="0.78" type="0"/>
    <Peak1D F1="3.8812" intensity="0.59" type="0"/>
    <Peak1D F1="3.8798" intensity="0.58" type="0"/>
  </PeakList1D>
  <PeakList1D>
    <PeakList1DHeader creator="NMR 500" date="2024-08-14T17:08:36" expNo="24" name="cinnamonaldehyde" owner="" procNo="1" source="C:/Bruker">
      <PeakPickDetails>F1=3.261ppm, F2=3.213ppm, MI=9.19cm, MAXI=20.99cm, PC=1.000
      </PeakPickDetails>
    </PeakList1DHeader>
    <Peak1D F1="3.2397" intensity="15.0" type="0"/>
  </PeakList1D>
</PeakList>
