# Supplementary material for: Stereocontrolled Ring-Opening of Oxazolidinone-Fused Aziridines for the Synthesis of 2‑Amino Ethers
Source: J Org Chem. 2025 Jul 7;90(28):10017–30. doi: 10.1021/acs.joc.5c01068 (PMC12281577; doi:10.1021/acs.joc.5c01068)
Supplement: Supplementary file 2 [file jo5c01068_si_002.zip › (new) (2-amino ether/11a/1/pdata/1/peakrng]

P    #regions in PPM
# 2024-08-14 17:08:38 +0800  Melody@LAPTOP-N4OCVEAB
# low field   high field   mi   maxi
  7.880363834596271  6.798745269063449  0.304  4.212  # for region 1
  5.0024858655893  4.683794681101951  0.189  0.922  # for region 2
  4.567906977652005  4.345788879372943  0.157  2.336  # for region 3
  4.095076574642463  4.033184641370366  0.859  3.719  # for region 4
  3.9374754662073292  3.863460370747914  0.335  3.059  # for region 5
  3.2611306283885364  3.2132760408070182  9.190  20.992  # for region 6
