# Supplementary material for: Stereocontrolled Ring-Opening of Oxazolidinone-Fused Aziridines for the Synthesis of 2‑Amino Ethers
Source: J Org Chem. 2025 Jul 7;90(28):10017–30. doi: 10.1021/acs.joc.5c01068 (PMC12281577; doi:10.1021/acs.joc.5c01068)
Supplement: Supplementary file 2 [file jo5c01068_si_002.zip › (new) (2-amino ether/11a/13/pdata/1/auditp.txt]

##TITLE= Audit trail, TOPSPIN		Version 2.1
##JCAMPDX= 5.01
##ORIGIN= Bruker BioSpin GmbH
##OWNER= hou lab
$$ D:\data\hou lab/data/hou-29/nmr/cinnamonaldehyde/27/pdata/1/auditp.txt
##AUDIT TRAIL=  $$ (NUMBER, WHEN, WHO, WHERE, PROCESS, VERSION, WHAT)
(   1,<2024-07-12 18:46:50.000 +0800>,<hou lab>,<USER-0B63C95D0E>,<go>,<TOPSPIN 2.1>,
      <acquisition in progress>)
(   2,<2024-07-12 18:59:11.046 +0800>,<hou lab>,<USER-0B63C95D0E>,<proc1d>,<TOPSPIN 2.1>,
      <Start of raw data processing
       efp BC_mod = 2 LB = 3 FT_mod = 6 PKNL = 1 PHC0 = -122.4695 PHC1 = 73.62666 SI = 32K 
       data hash MD5: 32K
       2E E4 82 1C 01 18 C9 0A 4A 76 CE 71 ED 19 24 9E>)
(   3,<2024-07-12 18:59:15.156 +0800>,<hou lab>,<USER-0B63C95D0E>,<proc1d>,<TOPSPIN 2.1>,
      <apk 
       data hash MD5: 32K
       5A 51 8B 2F F2 69 83 BF 54 88 7A 45 51 11 0A 84>)
(   4,<2024-07-12 18:59:15.187 +0800>,<hou lab>,<USER-0B63C95D0E>,<proc1d>,<TOPSPIN 2.1>,
      <abs n ABSG = 5 
       data hash MD5: 32K
       FD A9 20 29 FE D3 C6 6F 40 6B 4C 84 3B 17 1D 5D>)
##END=

$$ hash MD5
$$ 75 2B 2A F0 0D 43 E7 23 32 AC 1D 5D 11 3A AC 7D
