# Supplementary material for: Stereocontrolled Ring-Opening of Oxazolidinone-Fused Aziridines for the Synthesis of 2‑Amino Ethers
Source: J Org Chem. 2025 Jul 7;90(28):10017–30. doi: 10.1021/acs.joc.5c01068 (PMC12281577; doi:10.1021/acs.joc.5c01068)
Supplement: Supplementary file 2 [file jo5c01068_si_002.zip › (new) (2-amino ether/11a/13/pdata/1/parm.txt]

NAME     cinnamonaldehyde                
EXPNO                27                
PROCNO                1                
Date_          20240712                
Time              18.47                
INSTRUM           spect                
PROBHD   5 mm PABBO BB-                
PULPROG          zgpg30                
TD                18014                
SOLVENT           CDCl3                
NS                 1225                
DS                    0                
SWH           37593.984 Hz             
FIDRES         2.086931 Hz             
AQ            0.2396495 sec            
RG                26008                
DW               13.300 usec           
DE                 6.50 usec           
TE                300.0 K              
D1           0.30000001 sec            
D11          0.03000000 sec            
TD0                   1                

======== CHANNEL f1 ========
NUC1                13C                
P1                10.50 usec           
PL1                4.20 dB             
SFO1        125.7709931 MHz            

======== CHANNEL f2 ========
CPDPRG2         waltz16                
NUC2                 1H                
PCPD2             80.00 usec           
PL2               -0.50 dB             
PL12              13.90 dB             
PL13              16.90 dB             
SFO2        500.1320005 MHz            
SI                32768                
SF          125.7577916 MHz            
WDW                  EM                
SSB                   0                
LB                 3.00 Hz             
GB                    0                
PC                 1.00                
