# Supplementary material for: Stereocontrolled Ring-Opening of Oxazolidinone-Fused Aziridines for the Synthesis of 2‑Amino Ethers
Source: J Org Chem. 2025 Jul 7;90(28):10017–30. doi: 10.1021/acs.joc.5c01068 (PMC12281577; doi:10.1021/acs.joc.5c01068)
Supplement: Supplementary file 2 [file jo5c01068_si_002.zip › (new) (2-amino ether/11a/13/pdata/1/peaklist.xml]

<?xml version="1.0" encoding="UTF-8"?>
<PeakList>
  <PeakList1D>
    <PeakList1DHeader creator="NMR 500" date="2024-08-14T19:33:14" expNo="27" name="cinnamonaldehyde" owner="" procNo="1" source="C:/Bruker">
      <PeakPickDetails>F1=162.894ppm, F2=155.686ppm, MI=0.35cm, MAXI=2.39cm, PC=1.000
      </PeakPickDetails>
    </PeakList1DHeader>
    <Peak1D F1="158.9632" intensity="0.75" type="0"/>
  </PeakList1D>
  <PeakList1D>
    <PeakList1DHeader creator="NMR 500" date="2024-08-14T19:33:14" expNo="27" name="cinnamonaldehyde" owner="" procNo="1" source="C:/Bruker">
      <PeakPickDetails>F1=142.713ppm, F2=134.964ppm, MI=0.83cm, MAXI=4.07cm, PC=1.000
      </PeakPickDetails>
    </PeakList1DHeader>
    <Peak1D F1="137.0349" intensity="1.59" type="0"/>
  </PeakList1D>
  <PeakList1D>
    <PeakList1DHeader creator="NMR 500" date="2024-08-14T19:33:14" expNo="27" name="cinnamonaldehyde" owner="" procNo="1" source="C:/Bruker">
      <PeakPickDetails>F1=129.215ppm, F2=128.739ppm, MI=2.89cm, MAXI=15.35cm, PC=1.000
      </PeakPickDetails>
    </PeakList1DHeader>
    <Peak1D F1="129.1058" intensity="3.12" type="0"/>
    <Peak1D F1="129.0226" intensity="15.0" type="0"/>
  </PeakList1D>
  <PeakList1D>
    <PeakList1DHeader creator="NMR 500" date="2024-08-14T19:33:14" expNo="27" name="cinnamonaldehyde" owner="" procNo="1" source="C:/Bruker">
      <PeakPickDetails>F1=127.366ppm, F2=127.193ppm, MI=8.72cm, MAXI=11.63cm, PC=1.000
      </PeakPickDetails>
    </PeakList1DHeader>
    <Peak1D F1="127.2579" intensity="10.63" type="0"/>
  </PeakList1D>
  <PeakList1D>
    <PeakList1DHeader creator="NMR 500" date="2024-08-14T19:33:14" expNo="27" name="cinnamonaldehyde" owner="" procNo="1" source="C:/Bruker">
      <PeakPickDetails>F1=91.358ppm, F2=42.345ppm, MI=3.94cm, MAXI=9.19cm, PC=1.000
      </PeakPickDetails>
    </PeakList1DHeader>
    <Peak1D F1="85.0523" intensity="5.39" type="0"/>
    <Peak1D F1="77.2568" intensity="7.37" type="0"/>
    <Peak1D F1="77.0031" intensity="7.62" type="0"/>
    <Peak1D F1="76.749" intensity="7.41" type="0"/>
    <Peak1D F1="68.0956" intensity="6.62" type="0"/>
    <Peak1D F1="57.0135" intensity="5.7" type="0"/>
    <Peak1D F1="56.8905" intensity="4.83" type="0"/>
  </PeakList1D>
</PeakList>
