# Supplementary material for: Stereocontrolled Ring-Opening of Oxazolidinone-Fused Aziridines for the Synthesis of 2‑Amino Ethers
Source: J Org Chem. 2025 Jul 7;90(28):10017–30. doi: 10.1021/acs.joc.5c01068 (PMC12281577; doi:10.1021/acs.joc.5c01068)
Supplement: Supplementary file 2 [file jo5c01068_si_002.zip › (new) (2-amino ether/11a/13/pdata/1/peakrng]

P    #regions in PPM
# 2024-08-14 19:33:16 +0800  Melody@LAPTOP-N4OCVEAB
# low field   high field   mi   maxi
  162.89415663145343  155.6864505858139  0.352  2.386  # for region 1
  142.71257970366275  134.96429570460023  0.829  4.069  # for region 2
  129.21506573251853  128.73851614567675  2.888  15.346  # for region 3
  127.36624459293171  127.19251915826364  8.716  11.629  # for region 4
  91.35767412848108  42.345273018132254  3.943  9.193  # for region 5
