# Supplementary material for: Stereocontrolled Ring-Opening of Oxazolidinone-Fused Aziridines for the Synthesis of 2‑Amino Ethers
Source: J Org Chem. 2025 Jul 7;90(28):10017–30. doi: 10.1021/acs.joc.5c01068 (PMC12281577; doi:10.1021/acs.joc.5c01068)
Supplement: Supplementary file 2 [file jo5c01068_si_002.zip › (new) (2-amino ether/11b/1/pdata/1/auditp.txt]

##TITLE= Audit trail, TOPSPIN		Version 2.0
##JCAMPDX= 5.01
##ORIGIN= Bruker BioSpin GmbH
##OWNER= Hou Lab
$$ D:/data/hou lab/data/hou-29/nmr/cinnamaldehyde/57/pdata/1/auditp.txt
##AUDIT TRAIL=  $$ (NUMBER, WHEN, WHO, WHERE, PROCESS, VERSION, WHAT)
(   1,<2024-06-22 12:37:10.890 +0800>,<Hou Lab>,<E61A97B9C18C406>,<go>,<TOPSPIN 2.0>,
      <created by zg
	started at 2024-06-22 12:33:10.234 +0800,
	POWCHK enabled, PULCHK disabled,
       configuration hash MD5:
       4B 50 BD BD 5C 39 BD 34 EA 1B E8 02 D8 17 7F 02
       data hash MD5: 16K
       2B 8D 17 9A FF 34 11 45 34 32 12 87 23 9D 44 A1>)
(   2,<2024-06-22 12:39:04.437 +0800>,<Hou Lab>,<E61A97B9C18C406>,<proc1d>,<TOPSPIN 2.0>,
      <Start of raw data processing
       efp LB = 0.1 FT_mod = 6 PKNL = 1 PHC0 = 180 PHC1 = 0 SI = 16K 
       data hash MD5: 16K
       EA 52 68 0B 71 79 A2 22 E1 4C 90 F7 2A 01 43 ED>)
(   3,<2024-06-22 12:39:05.515 +0800>,<Hou Lab>,<E61A97B9C18C406>,<proc1d>,<TOPSPIN 2.0>,
      <apk 
       data hash MD5: 16K
       67 34 7E 77 1B 84 EC 27 E0 B3 C1 3C 76 5B D8 0C>)
(   4,<2024-06-22 12:39:06.218 +0800>,<Hou Lab>,<E61A97B9C18C406>,<proc1d>,<TOPSPIN 2.0>,
      <abs n ABSG = 5 
       data hash MD5: 16K
       E2 3A DF 96 A1 13 8B 06 D5 10 96 AA 70 8E A8 D8>)
(   5,<2024-06-23 11:00:19.385 +0800>,<Melody>,<LAPTOP-N4OCVEAB>,<proc1d>,<TOPSPIN 2.1>,
      <pk fgphup PHC0 = 4.163476 PHC1 = -3.2 
       data hash MD5: 16K
       C4 6B 8F 11 E2 81 95 D0 75 10 1E 81 B2 D5 D1 E5>)
##END=

$$ hash MD5
$$ 64 49 72 3D 5D 41 E1 C3 11 D3 2D C2 59 6E ED 25
