# Supplementary material for: Stereocontrolled Ring-Opening of Oxazolidinone-Fused Aziridines for the Synthesis of 2‑Amino Ethers
Source: J Org Chem. 2025 Jul 7;90(28):10017–30. doi: 10.1021/acs.joc.5c01068 (PMC12281577; doi:10.1021/acs.joc.5c01068)
Supplement: Supplementary file 2 [file jo5c01068_si_002.zip › (new) (2-amino ether/11b/1/pdata/1/integrals.txt]

   Current data set:
   NAME =	cinnamaldehyde	EXPNO =	57	PROCNO = 1
   USER =	NMR 300	DU    =	C:/Bruker

   Number   Integrated Region     Integral
     1      7.385      7.289         5.13018
     2      5.416      5.242         1.00000
     3      4.489      4.383         2.04483
     4      4.190      4.103         1.11475
     5      3.997      3.881         1.19771
     6      3.437      3.311         2.01691
     7      1.187      1.120         3.33100
