# Supplementary material for: Stereocontrolled Ring-Opening of Oxazolidinone-Fused Aziridines for the Synthesis of 2‑Amino Ethers
Source: J Org Chem. 2025 Jul 7;90(28):10017–30. doi: 10.1021/acs.joc.5c01068 (PMC12281577; doi:10.1021/acs.joc.5c01068)
Supplement: Supplementary file 2 [file jo5c01068_si_002.zip › (new) (2-amino ether/11b/1/pdata/1/intrng]

A 1.0 #regions in PPM
# low field   high field  bias        slope
  7.385379981766385  7.288839066972053  -0.0  -0.0  # for region 1
  5.415945319962016  5.242171673332218  -0.0  -0.0  # for region 2
  4.48915253793643  4.382957531662665  -0.0  -0.0  # for region 3
  4.189875702074001  4.102988878759103  -0.0  -0.0  # for region 4
  3.9967938724853376  3.8809447747321397  -0.0  -0.0  # for region 5
  3.4368565666782134  3.311353377445582  -0.0  -0.0  # for region 6
  1.1874532519702816  1.1198746116142493  -0.0  -0.0  # for region 7
