# Supplementary material for: Stereocontrolled Ring-Opening of Oxazolidinone-Fused Aziridines for the Synthesis of 2‑Amino Ethers
Source: J Org Chem. 2025 Jul 7;90(28):10017–30. doi: 10.1021/acs.joc.5c01068 (PMC12281577; doi:10.1021/acs.joc.5c01068)
Supplement: Supplementary file 2 [file jo5c01068_si_002.zip › (new) (2-amino ether/11b/1/pdata/1/peaklist.xml]

<?xml version="1.0" encoding="UTF-8"?>
<PeakList>
  <PeakList1D>
    <PeakList1DHeader creator="NMR 300" date="2024-06-23T10:59:50" expNo="57" name="cinnamaldehyde" owner="" procNo="1" source="C:/Bruker">
      <PeakPickDetails>F1=7.501ppm, F2=7.096ppm, MI=1.28cm, MAXI=9.79cm, PC=1.000
      </PeakPickDetails>
    </PeakList1DHeader>
    <Peak1D F1="7.4127" intensity="1.81" type="0"/>
    <Peak1D F1="7.4051" intensity="2.37" type="0"/>
    <Peak1D F1="7.3996" intensity="2.18" type="0"/>
    <Peak1D F1="7.3838" intensity="5.59" type="0"/>
    <Peak1D F1="7.3802" intensity="5.33" type="0"/>
    <Peak1D F1="7.3594" intensity="8.84" type="0"/>
    <Peak1D F1="7.3537" intensity="7.4" type="0"/>
    <Peak1D F1="7.347" intensity="5.47" type="0"/>
    <Peak1D F1="7.3312" intensity="4.37" type="0"/>
    <Peak1D F1="7.3108" intensity="6.87" type="0"/>
    <Peak1D F1="7.3051" intensity="6.6" type="0"/>
    <Peak1D F1="7.2975" intensity="4.26" type="0"/>
    <Peak1D F1="7.285" intensity="4.81" type="0"/>
    <Peak1D F1="7.2719" intensity="2.32" type="0"/>
    <Peak1D F1="7.2601" intensity="2.37" type="0"/>
  </PeakList1D>
  <PeakList1D>
    <PeakList1DHeader creator="NMR 300" date="2024-06-23T10:59:50" expNo="57" name="cinnamaldehyde" owner="" procNo="1" source="C:/Bruker">
      <PeakPickDetails>F1=5.474ppm, F2=5.117ppm, MI=0.32cm, MAXI=3.01cm, PC=1.000
      </PeakPickDetails>
    </PeakList1DHeader>
    <Peak1D F1="5.3125" intensity="1.98" type="0"/>
  </PeakList1D>
  <PeakList1D>
    <PeakList1DHeader creator="NMR 300" date="2024-06-23T10:59:50" expNo="57" name="cinnamaldehyde" owner="" procNo="1" source="C:/Bruker">
      <PeakPickDetails>F1=4.615ppm, F2=4.335ppm, MI=0.47cm, MAXI=6.41cm, PC=1.000
      </PeakPickDetails>
    </PeakList1DHeader>
    <Peak1D F1="4.4897" intensity="1.32" type="0"/>
    <Peak1D F1="4.4597" intensity="3.85" type="0"/>
    <Peak1D F1="4.4335" intensity="5.5" type="0"/>
    <Peak1D F1="4.4199" intensity="4.12" type="0"/>
    <Peak1D F1="4.4064" intensity="1.61" type="0"/>
    <Peak1D F1="4.3897" intensity="1.12" type="0"/>
  </PeakList1D>
  <PeakList1D>
    <PeakList1DHeader creator="NMR 300" date="2024-06-23T10:59:50" expNo="57" name="cinnamaldehyde" owner="" procNo="1" source="C:/Bruker">
      <PeakPickDetails>F1=4.238ppm, F2=4.132ppm, MI=1.38cm, MAXI=4.36cm, PC=1.000
      </PeakPickDetails>
    </PeakList1DHeader>
    <Peak1D F1="4.1936" intensity="3.44" type="0"/>
    <Peak1D F1="4.1686" intensity="4.14" type="0"/>
  </PeakList1D>
  <PeakList1D>
    <PeakList1DHeader creator="NMR 300" date="2024-06-23T10:59:50" expNo="57" name="cinnamaldehyde" owner="" procNo="1" source="C:/Bruker">
      <PeakPickDetails>F1=4.045ppm, F2=3.717ppm, MI=0.49cm, MAXI=2.71cm, PC=1.000
      </PeakPickDetails>
    </PeakList1DHeader>
    <Peak1D F1="4.0192" intensity="0.78" type="0"/>
    <Peak1D F1="4.0023" intensity="1.08" type="0"/>
    <Peak1D F1="3.9898" intensity="0.52" type="0"/>
    <Peak1D F1="3.9778" intensity="1.12" type="0"/>
    <Peak1D F1="3.957" intensity="0.9" type="0"/>
    <Peak1D F1="3.9395" intensity="0.71" type="0"/>
    <Peak1D F1="3.9241" intensity="1.37" type="0"/>
    <Peak1D F1="3.9071" intensity="1.51" type="0"/>
    <Peak1D F1="3.8982" intensity="2.01" type="0"/>
    <Peak1D F1="3.8816" intensity="1.93" type="0"/>
    <Peak1D F1="3.8733" intensity="1.26" type="0"/>
    <Peak1D F1="3.8559" intensity="0.96" type="0"/>
  </PeakList1D>
  <PeakList1D>
    <PeakList1DHeader creator="NMR 300" date="2024-06-23T10:59:50" expNo="57" name="cinnamaldehyde" owner="" procNo="1" source="C:/Bruker">
      <PeakPickDetails>F1=3.514ppm, F2=3.224ppm, MI=0.49cm, MAXI=2.86cm, PC=1.000
      </PeakPickDetails>
    </PeakList1DHeader>
    <Peak1D F1="3.4799" intensity="0.67" type="0"/>
    <Peak1D F1="3.4565" intensity="1.51" type="0"/>
    <Peak1D F1="3.4491" intensity="1.22" type="0"/>
    <Peak1D F1="3.4329" intensity="1.74" type="0"/>
    <Peak1D F1="3.4255" intensity="2.67" type="0"/>
    <Peak1D F1="3.4018" intensity="2.78" type="0"/>
    <Peak1D F1="3.3788" intensity="1.7" type="0"/>
    <Peak1D F1="3.3701" intensity="1.27" type="0"/>
    <Peak1D F1="3.3586" intensity="2.64" type="0"/>
    <Peak1D F1="3.347" intensity="1.39" type="0"/>
    <Peak1D F1="3.3353" intensity="2.75" type="0"/>
    <Peak1D F1="3.328" intensity="2.05" type="0"/>
    <Peak1D F1="3.3115" intensity="1.36" type="0"/>
    <Peak1D F1="3.3047" intensity="1.8" type="0"/>
    <Peak1D F1="3.2813" intensity="0.75" type="0"/>
  </PeakList1D>
  <PeakList1D>
    <PeakList1DHeader creator="NMR 300" date="2024-06-23T10:59:50" expNo="57" name="cinnamaldehyde" owner="" procNo="1" source="C:/Bruker">
      <PeakPickDetails>F1=1.216ppm, F2=1.033ppm, MI=4.26cm, MAXI=15.71cm, PC=1.000
      </PeakPickDetails>
    </PeakList1DHeader>
    <Peak1D F1="1.1768" intensity="8.03" type="0"/>
    <Peak1D F1="1.1536" intensity="15.0" type="0"/>
    <Peak1D F1="1.1303" intensity="7.86" type="0"/>
  </PeakList1D>
</PeakList>
