# Supplementary material for: Stereocontrolled Ring-Opening of Oxazolidinone-Fused Aziridines for the Synthesis of 2‑Amino Ethers
Source: J Org Chem. 2025 Jul 7;90(28):10017–30. doi: 10.1021/acs.joc.5c01068 (PMC12281577; doi:10.1021/acs.joc.5c01068)
Supplement: Supplementary file 2 [file jo5c01068_si_002.zip › (new) (2-amino ether/11b/1/pdata/1/peakrng]

P    #regions in PPM
# 2024-06-23 10:59:52 +0800  Melody@LAPTOP-N4OCVEAB
# low field   high field   mi   maxi
  7.501229079519583  7.095757237383389  1.282  9.787  # for region 1
  5.473869868838615  5.116668484099587  0.320  3.008  # for region 2
  4.614655727169062  4.334687074265499  0.468  6.410  # for region 3
  4.238146159471167  4.131951153197402  1.381  4.364  # for region 4
  4.0450643298825035  3.7168252195817755  0.493  2.712  # for region 5
  3.5140892985136785  3.224466554130683  0.493  2.860  # for region 6
  1.216415526408581  1.0329877882993506  4.260  15.709  # for region 7
