# Supplementary material for: Stereocontrolled Ring-Opening of Oxazolidinone-Fused Aziridines for the Synthesis of 2‑Amino Ethers
Source: J Org Chem. 2025 Jul 7;90(28):10017–30. doi: 10.1021/acs.joc.5c01068 (PMC12281577; doi:10.1021/acs.joc.5c01068)
Supplement: Supplementary file 2 [file jo5c01068_si_002.zip › (new) (2-amino ether/11b/13/audita.txt]

##TITLE= Audit trail, TOPSPIN		Version 2.0
##JCAMPDX= 5.01
##ORIGIN= Bruker BioSpin GmbH
##OWNER= Hou Lab
$$ D:/data/hou lab/data/hou-29/nmr/cinnamaldehyde/58/audita.txt
##AUDIT TRAIL=  $$ (NUMBER, WHEN, WHO, WHERE, PROCESS, VERSION, WHAT)
(   1,<2024-06-22 12:51:40.843 +0800>,<Hou Lab>,<E61A97B9C18C406>,<go>,<TOPSPIN 2.0>,
      <created by zg
	started at 2024-06-22 12:40:36.093 +0800,
	POWCHK enabled, PULCHK disabled,
       terminated by command 'halt'
       configuration hash MD5:
       4B 50 BD BD 5C 39 BD 34 EA 1B E8 02 D8 17 7F 02
       data hash MD5: 10712
       91 BC 1D 28 0A 5E FC C8 7C 99 0E 93 9C F6 05 CC>)
##END=

$$ hash MD5
$$ 62 F8 14 3A 38 03 5B 36 21 92 64 D4 02 C9 9A C1
