# Supplementary material for: Stereocontrolled Ring-Opening of Oxazolidinone-Fused Aziridines for the Synthesis of 2‑Amino Ethers
Source: J Org Chem. 2025 Jul 7;90(28):10017–30. doi: 10.1021/acs.joc.5c01068 (PMC12281577; doi:10.1021/acs.joc.5c01068)
Supplement: Supplementary file 2 [file jo5c01068_si_002.zip › (new) (2-amino ether/11b/13/pdata/1/assocs]

##TITLE= Parameter file, TOPSPIN		Version 2.1
##JCAMPDX= 5.0
##DATATYPE= Parameter Values
##NPOINTS= 1	$$ modification sequence number
##ORIGIN= Bruker BioSpin GmbH
##OWNER= Melody
$$ 2024-06-23 11:07:27.294 +0800  Melody@LAPTOP-N4OCVEAB
$$ C:/Bruker/data/NMR 300/nmr/cinnamaldehyde/58/pdata/1/assocs
$$ process C:\Bruker\prog\mod\dataserver.exe
##$MULTDISP= <>
##END=
