# Supplementary material for: Stereocontrolled Ring-Opening of Oxazolidinone-Fused Aziridines for the Synthesis of 2‑Amino Ethers
Source: J Org Chem. 2025 Jul 7;90(28):10017–30. doi: 10.1021/acs.joc.5c01068 (PMC12281577; doi:10.1021/acs.joc.5c01068)
Supplement: Supplementary file 2 [file jo5c01068_si_002.zip › (new) (2-amino ether/11b/13/pdata/1/auditp.txt]

##TITLE= Audit trail, TOPSPIN		Version 2.0
##JCAMPDX= 5.01
##ORIGIN= Bruker BioSpin GmbH
##OWNER= Hou Lab
$$ D:/data/hou lab/data/hou-29/nmr/cinnamaldehyde/58/pdata/1/auditp.txt
##AUDIT TRAIL=  $$ (NUMBER, WHEN, WHO, WHERE, PROCESS, VERSION, WHAT)
(   1,<2024-06-22 12:51:40.843 +0800>,<Hou Lab>,<E61A97B9C18C406>,<go>,<TOPSPIN 2.0>,
      <created by zg
	started at 2024-06-22 12:40:36.093 +0800,
	POWCHK enabled, PULCHK disabled,
       terminated by command 'halt'
       configuration hash MD5:
       4B 50 BD BD 5C 39 BD 34 EA 1B E8 02 D8 17 7F 02
       data hash MD5: 10712
       91 BC 1D 28 0A 5E FC C8 7C 99 0E 93 9C F6 05 CC>)
(   2,<2024-06-22 12:51:41.312 +0800>,<Hou Lab>,<E61A97B9C18C406>,<proc1d>,<TOPSPIN 2.0>,
      <Start of raw data processing
       efp LB = 2 FT_mod = 6 PKNL = 1 PHC0 = -65.43185 PHC1 = -37.72474 SI = 16K 
       data hash MD5: 16K
       76 54 8E 92 7D C8 E2 8E 44 52 42 61 BF C6 7A A9>)
(   3,<2024-06-22 12:51:42.203 +0800>,<Hou Lab>,<E61A97B9C18C406>,<proc1d>,<TOPSPIN 2.0>,
      <apk 
       data hash MD5: 16K
       D5 56 ED 91 B9 3D B3 85 F2 8D 10 AA DD 7B E6 B8>)
(   4,<2024-06-22 12:51:43.109 +0800>,<Hou Lab>,<E61A97B9C18C406>,<proc1d>,<TOPSPIN 2.0>,
      <abs n ABSG = 5 
       data hash MD5: 16K
       44 04 DC 29 CF B4 C7 B9 91 C8 26 B8 2F 98 AB A7>)
##END=

$$ hash MD5
$$ FA 64 67 F0 D8 BA C9 3D 09 AD 68 8B 93 A8 17 BB
