# Supplementary material for: Stereocontrolled Ring-Opening of Oxazolidinone-Fused Aziridines for the Synthesis of 2‑Amino Ethers
Source: J Org Chem. 2025 Jul 7;90(28):10017–30. doi: 10.1021/acs.joc.5c01068 (PMC12281577; doi:10.1021/acs.joc.5c01068)
Supplement: Supplementary file 2 [file jo5c01068_si_002.zip › (new) (2-amino ether/11b/13/pdata/1/parm.txt]

NAME     cinnamaldehyde                
EXPNO                58                
PROCNO                1                
Date_          20240622                
Time              12.43                
INSTRUM           spect                
PROBHD   5 mm PABBO BB-                
PULPROG          zgpg30                
TD                10712                
SOLVENT           CDCl3                
NS                 1105                
DS                    0                
SWH           22727.273 Hz             
FIDRES         2.121665 Hz             
AQ            0.2357140 sec            
RG                  406                
DW               22.000 usec           
DE                 6.00 usec           
TE                300.0 K              
D1           0.30000001 sec            
d11          0.03000000 sec            
DELTA        0.20000002 sec            
TD0                   1                

======== CHANNEL f1 ========
NUC1                13C                
P1                 9.85 usec           
PL1                0.00 dB             
SFO1         75.4884982 MHz            

======== CHANNEL f2 ========
CPDPRG2         waltz16                
NUC2                 1H                
PCPD2             90.00 usec           
PL12              17.70 dB             
PL13              20.70 dB             
PL2                0.00 dB             
SFO2        300.1792007 MHz            
SI                16384                
SF           75.4798252 MHz            
WDW                  EM                
SSB                   0                
LB                 2.00 Hz             
GB                    0                
PC                 1.00                
