# Supplementary material for: Stereocontrolled Ring-Opening of Oxazolidinone-Fused Aziridines for the Synthesis of 2‑Amino Ethers
Source: J Org Chem. 2025 Jul 7;90(28):10017–30. doi: 10.1021/acs.joc.5c01068 (PMC12281577; doi:10.1021/acs.joc.5c01068)
Supplement: Supplementary file 2 [file jo5c01068_si_002.zip › (new) (2-amino ether/11b/13/pdata/1/peaklist.xml]

<?xml version="1.0" encoding="UTF-8"?>
<PeakList>
  <PeakList1D>
    <PeakList1DHeader creator="NMR 300" date="2024-08-14T19:40:03" expNo="58" name="cinnamaldehyde" owner="" procNo="1" source="C:/Bruker">
      <PeakPickDetails>F1=163.529ppm, F2=135.941ppm, MI=1.06cm, MAXI=3.01cm, PC=1.000
      </PeakPickDetails>
    </PeakList1DHeader>
    <Peak1D F1="159.2323" intensity="1.55" type="0"/>
    <Peak1D F1="137.703" intensity="1.68" type="0"/>
  </PeakList1D>
  <PeakList1D>
    <PeakList1DHeader creator="NMR 300" date="2024-08-14T19:40:03" expNo="58" name="cinnamaldehyde" owner="" procNo="1" source="C:/Bruker">
      <PeakPickDetails>F1=132.130ppm, F2=114.162ppm, MI=5.70cm, MAXI=15.57cm, PC=1.000
      </PeakPickDetails>
    </PeakList1DHeader>
    <Peak1D F1="128.8662" intensity="15.0" type="0"/>
    <Peak1D F1="128.7224" intensity="6.09" type="0"/>
    <Peak1D F1="127.0587" intensity="11.05" type="0"/>
  </PeakList1D>
  <PeakList1D>
    <PeakList1DHeader creator="NMR 300" date="2024-08-14T19:40:03" expNo="58" name="cinnamaldehyde" owner="" procNo="1" source="C:/Bruker">
      <PeakPickDetails>F1=84.215ppm, F2=42.833ppm, MI=2.23cm, MAXI=6.91cm, PC=1.000
      </PeakPickDetails>
    </PeakList1DHeader>
    <Peak1D F1="82.9434" intensity="5.17" type="0"/>
    <Peak1D F1="77.4243" intensity="4.09" type="0"/>
    <Peak1D F1="76.9997" intensity="3.94" type="0"/>
    <Peak1D F1="76.5772" intensity="3.78" type="0"/>
    <Peak1D F1="67.9663" intensity="5.69" type="0"/>
    <Peak1D F1="64.5526" intensity="5.22" type="0"/>
    <Peak1D F1="57.0363" intensity="5.16" type="0"/>
  </PeakList1D>
  <PeakList1D>
    <PeakList1DHeader creator="NMR 300" date="2024-08-14T19:40:03" expNo="58" name="cinnamaldehyde" owner="" procNo="1" source="C:/Bruker">
      <PeakPickDetails>F1=27.406ppm, F2=1.815ppm, MI=3.42cm, MAXI=7.24cm, PC=1.000
      </PeakPickDetails>
    </PeakList1DHeader>
    <Peak1D F1="15.0178" intensity="6.44" type="0"/>
  </PeakList1D>
</PeakList>
