# Supplementary material for: Stereocontrolled Ring-Opening of Oxazolidinone-Fused Aziridines for the Synthesis of 2‑Amino Ethers
Source: J Org Chem. 2025 Jul 7;90(28):10017–30. doi: 10.1021/acs.joc.5c01068 (PMC12281577; doi:10.1021/acs.joc.5c01068)
Supplement: Supplementary file 2 [file jo5c01068_si_002.zip › (new) (2-amino ether/11b/13/pdata/1/peakrng]

P    #regions in PPM
# 2024-08-14 19:40:10 +0800  Melody@LAPTOP-N4OCVEAB
# low field   high field   mi   maxi
  163.52902322997627  135.94144106465285  1.063  3.012  # for region 1
  132.1299987918121  114.16177093413438  5.695  15.566  # for region 2
  84.21472450467147  42.83335125668635  2.227  6.910  # for region 3
  27.406084914235755  1.8149725108765402  3.417  7.239  # for region 4
