# Supplementary material for: Stereocontrolled Ring-Opening of Oxazolidinone-Fused Aziridines for the Synthesis of 2‑Amino Ethers
Source: J Org Chem. 2025 Jul 7;90(28):10017–30. doi: 10.1021/acs.joc.5c01068 (PMC12281577; doi:10.1021/acs.joc.5c01068)
Supplement: Supplementary file 2 [file jo5c01068_si_002.zip › (new) (2-amino ether/11c/1/pdata/1/auditp.txt]

##TITLE= Audit trail, TOPSPIN		Version 2.0
##JCAMPDX= 5.01
##ORIGIN= Bruker BioSpin GmbH
##OWNER= Hou Lab
$$ D:/data/hou lab/data/hou-28/nmr/1,1-luozhi/17/pdata/1/auditp.txt
##AUDIT TRAIL=  $$ (NUMBER, WHEN, WHO, WHERE, PROCESS, VERSION, WHAT)
(   1,<2024-06-26 18:25:29.250 +0800>,<Hou Lab>,<E61A97B9C18C406>,<go>,<TOPSPIN 2.0>,
      <created by zg
	started at 2024-06-26 18:21:28.609 +0800,
	POWCHK enabled, PULCHK disabled,
       configuration hash MD5:
       4B 50 BD BD 5C 39 BD 34 EA 1B E8 02 D8 17 7F 02
       data hash MD5: 16K
       00 24 F4 FD 59 D5 81 24 93 09 D4 D7 47 A2 8B 05>)
(   2,<2024-06-26 18:25:38.218 +0800>,<Hou Lab>,<E61A97B9C18C406>,<proc1d>,<TOPSPIN 2.0>,
      <Start of raw data processing
       efp LB = 0.1 FT_mod = 6 PKNL = 1 PHC0 = 19.7301 PHC1 = -4.497176 SI = 16K 
       data hash MD5: 16K
       72 1E 06 F4 31 19 68 B4 8F 54 8C 2E D9 1C 27 6F>)
(   3,<2024-06-26 18:25:40.062 +0800>,<Hou Lab>,<E61A97B9C18C406>,<proc1d>,<TOPSPIN 2.0>,
      <apk 
       data hash MD5: 16K
       0C 8A 27 4C 34 44 B4 2D 5B C9 C6 09 85 1D 85 B6>)
(   4,<2024-06-26 18:25:42.062 +0800>,<Hou Lab>,<E61A97B9C18C406>,<proc1d>,<TOPSPIN 2.0>,
      <abs n ABSG = 5 
       data hash MD5: 16K
       D6 DC 1F 27 1C 9E B0 6B 98 2B E1 4D 45 41 6B 2C>)
##END=

$$ hash MD5
$$ 8B 47 19 17 3E 07 DD 60 13 8E 94 65 A6 C1 47 9C
