# Supplementary material for: Stereocontrolled Ring-Opening of Oxazolidinone-Fused Aziridines for the Synthesis of 2‑Amino Ethers
Source: J Org Chem. 2025 Jul 7;90(28):10017–30. doi: 10.1021/acs.joc.5c01068 (PMC12281577; doi:10.1021/acs.joc.5c01068)
Supplement: Supplementary file 2 [file jo5c01068_si_002.zip › (new) (2-amino ether/11c/1/pdata/1/integrals.txt]

   Current data set:
   NAME =	1,1-luozhi	EXPNO =	17	PROCNO = 1
   USER =	NMR 300	DU    =	C:/Bruker

   Number   Integrated Region     Integral
     1      7.414      7.270         5.31297
     2      5.319      5.136         0.93092
     3      4.528      4.344         2.00000
     4      4.180      4.074         1.12882
     5      3.939      3.842         0.96046
     6      3.418      3.205         2.15238
     7      1.564      1.429         2.16615
     8      1.381      1.255         2.18129
     9      0.927      0.811         3.24258
