# Supplementary material for: Stereocontrolled Ring-Opening of Oxazolidinone-Fused Aziridines for the Synthesis of 2‑Amino Ethers
Source: J Org Chem. 2025 Jul 7;90(28):10017–30. doi: 10.1021/acs.joc.5c01068 (PMC12281577; doi:10.1021/acs.joc.5c01068)
Supplement: Supplementary file 2 [file jo5c01068_si_002.zip › (new) (2-amino ether/11c/1/pdata/1/intrng]

A 1.0 #regions in PPM
# low field   high field  bias        slope
  7.414342248646045  7.269530876602176  -0.0  -0.0  # for region 1
  5.319404399744753  5.135976661822521  -0.0  -0.0  # for region 2
  4.527768899238275  4.344341161316041  -0.0  -0.0  # for region 3
  4.180221606332991  4.074026600167488  -0.0  -0.0  # for region 4
  3.938869319593211  3.842328404897299  -0.0  -0.0  # for region 5
  3.417548380235286  3.2051583679042794  -0.0  -0.0  # for region 6
  1.563962818073775  1.4288055374994981  -0.0  -0.0  # for region 7
  1.3805350801515421  1.2550318910468565  -0.0  -0.0  # for region 8
  0.9267927810807556  0.8109436834456611  -0.0  -0.0  # for region 9
