# Supplementary material for: Stereocontrolled Ring-Opening of Oxazolidinone-Fused Aziridines for the Synthesis of 2‑Amino Ethers
Source: J Org Chem. 2025 Jul 7;90(28):10017–30. doi: 10.1021/acs.joc.5c01068 (PMC12281577; doi:10.1021/acs.joc.5c01068)
Supplement: Supplementary file 2 [file jo5c01068_si_002.zip › (new) (2-amino ether/11c/1/pdata/1/parm.txt]

NAME         1,1-luozhi                
EXPNO                17                
PROCNO                1                
Date_          20240626                
Time              18.22                
INSTRUM           spect                
PROBHD   5 mm PABBO BB-                
PULPROG            zg30                
TD                16384                
SOLVENT           CDCl3                
NS                   64                
DS                    0                
SWH            4807.692 Hz             
FIDRES         0.293438 Hz             
AQ            1.7039860 sec            
RG                 80.6                
DW              104.000 usec           
DE                 6.00 usec           
TE                300.0 K              
D1           2.00000000 sec            
TD0                   1                

======== CHANNEL f1 ========
NUC1                 1H                
P1                11.70 usec           
PL1                0.00 dB             
SFO1        300.1801012 MHz            
SI                16384                
SF          300.1780069 MHz            
WDW                  EM                
SSB                   0                
LB                 0.10 Hz             
GB                    0                
PC                 1.00                
