# Supplementary material for: Stereocontrolled Ring-Opening of Oxazolidinone-Fused Aziridines for the Synthesis of 2‑Amino Ethers
Source: J Org Chem. 2025 Jul 7;90(28):10017–30. doi: 10.1021/acs.joc.5c01068 (PMC12281577; doi:10.1021/acs.joc.5c01068)
Supplement: Supplementary file 2 [file jo5c01068_si_002.zip › (new) (2-amino ether/11c/1/pdata/1/peaklist.xml]

<?xml version="1.0" encoding="UTF-8"?>
<PeakList>
  <PeakList1D>
    <PeakList1DHeader creator="NMR 300" date="2024-06-27T16:37:18" expNo="17" name="1,1-luozhi" owner="" procNo="1" source="C:/Bruker">
      <PeakPickDetails>F1=8.148ppm, F2=6.806ppm, MI=0.49cm, MAXI=11.26cm, PC=1.000
      </PeakPickDetails>
    </PeakList1DHeader>
    <Peak1D F1="7.4156" intensity="1.15" type="0"/>
    <Peak1D F1="7.408" intensity="1.71" type="0"/>
    <Peak1D F1="7.4029" intensity="1.53" type="0"/>
    <Peak1D F1="7.3869" intensity="5.55" type="0"/>
    <Peak1D F1="7.3629" intensity="8.73" type="0"/>
    <Peak1D F1="7.3571" intensity="6.95" type="0"/>
    <Peak1D F1="7.3346" intensity="3.85" type="0"/>
    <Peak1D F1="7.3066" intensity="6.74" type="0"/>
    <Peak1D F1="7.3011" intensity="6.43" type="0"/>
    <Peak1D F1="7.2807" intensity="4.88" type="0"/>
    <Peak1D F1="7.2597" intensity="2.63" type="0"/>
  </PeakList1D>
  <PeakList1D>
    <PeakList1DHeader creator="NMR 300" date="2024-06-27T16:37:18" expNo="17" name="1,1-luozhi" owner="" procNo="1" source="C:/Bruker">
      <PeakPickDetails>F1=5.493ppm, F2=4.866ppm, MI=0.59cm, MAXI=3.87cm, PC=1.000
      </PeakPickDetails>
    </PeakList1DHeader>
    <Peak1D F1="5.2232" intensity="2.64" type="0"/>
  </PeakList1D>
  <PeakList1D>
    <PeakList1DHeader creator="NMR 300" date="2024-06-27T16:37:18" expNo="17" name="1,1-luozhi" owner="" procNo="1" source="C:/Bruker">
      <PeakPickDetails>F1=4.605ppm, F2=4.335ppm, MI=0.62cm, MAXI=6.65cm, PC=1.000
      </PeakPickDetails>
    </PeakList1DHeader>
    <Peak1D F1="4.4961" intensity="1.13" type="0"/>
    <Peak1D F1="4.4663" intensity="3.65" type="0"/>
    <Peak1D F1="4.4387" intensity="6.41" type="0"/>
    <Peak1D F1="4.422" intensity="3.85" type="0"/>
    <Peak1D F1="4.4084" intensity="1.57" type="0"/>
    <Peak1D F1="4.3919" intensity="1.11" type="0"/>
  </PeakList1D>
  <PeakList1D>
    <PeakList1DHeader creator="NMR 300" date="2024-06-27T16:37:18" expNo="17" name="1,1-luozhi" owner="" procNo="1" source="C:/Bruker">
      <PeakPickDetails>F1=4.286ppm, F2=4.045ppm, MI=0.76cm, MAXI=5.69cm, PC=1.000
      </PeakPickDetails>
    </PeakList1DHeader>
    <Peak1D F1="4.169" intensity="3.33" type="0"/>
    <Peak1D F1="4.144" intensity="4.31" type="0"/>
    <Peak1D F1="4.1195" intensity="0.79" type="0"/>
  </PeakList1D>
  <PeakList1D>
    <PeakList1DHeader creator="NMR 300" date="2024-06-27T16:37:18" expNo="17" name="1,1-luozhi" owner="" procNo="1" source="C:/Bruker">
      <PeakPickDetails>F1=3.958ppm, F2=3.717ppm, MI=0.47cm, MAXI=3.28cm, PC=1.000
      </PeakPickDetails>
    </PeakList1DHeader>
    <Peak1D F1="3.9194" intensity="1.16" type="0"/>
    <Peak1D F1="3.9025" intensity="1.46" type="0"/>
    <Peak1D F1="3.8937" intensity="1.97" type="0"/>
    <Peak1D F1="3.8772" intensity="1.93" type="0"/>
    <Peak1D F1="3.8516" intensity="0.89" type="0"/>
  </PeakList1D>
  <PeakList1D>
    <PeakList1DHeader creator="NMR 300" date="2024-06-27T16:37:18" expNo="17" name="1,1-luozhi" owner="" procNo="1" source="C:/Bruker">
      <PeakPickDetails>F1=3.514ppm, F2=3.167ppm, MI=0.34cm, MAXI=4.19cm, PC=1.000
      </PeakPickDetails>
    </PeakList1DHeader>
    <Peak1D F1="3.4026" intensity="0.89" type="0"/>
    <Peak1D F1="3.3813" intensity="1.87" type="0"/>
    <Peak1D F1="3.3723" intensity="1.79" type="0"/>
    <Peak1D F1="3.3594" intensity="1.4" type="0"/>
    <Peak1D F1="3.3507" intensity="3.11" type="0"/>
    <Peak1D F1="3.329" intensity="1.67" type="0"/>
    <Peak1D F1="3.3113" intensity="0.55" type="0"/>
    <Peak1D F1="3.297" intensity="1.68" type="0"/>
    <Peak1D F1="3.2903" intensity="1.03" type="0"/>
    <Peak1D F1="3.2762" intensity="3.14" type="0"/>
    <Peak1D F1="3.267" intensity="1.69" type="0"/>
    <Peak1D F1="3.255" intensity="2.01" type="0"/>
    <Peak1D F1="3.2456" intensity="2.06" type="0"/>
    <Peak1D F1="3.2243" intensity="1.03" type="0"/>
  </PeakList1D>
  <PeakList1D>
    <PeakList1DHeader creator="NMR 300" date="2024-06-27T16:37:18" expNo="17" name="1,1-luozhi" owner="" procNo="1" source="C:/Bruker">
      <PeakPickDetails>F1=1.670ppm, F2=1.265ppm, MI=0.74cm, MAXI=5.42cm, PC=1.000
      </PeakPickDetails>
    </PeakList1DHeader>
    <Peak1D F1="1.5584" intensity="1.03" type="0"/>
    <Peak1D F1="1.5359" intensity="3.04" type="0"/>
    <Peak1D F1="1.5136" intensity="4.12" type="0"/>
    <Peak1D F1="1.4876" intensity="3.99" type="0"/>
    <Peak1D F1="1.4666" intensity="1.77" type="0"/>
    <Peak1D F1="1.392" intensity="0.92" type="0"/>
    <Peak1D F1="1.3693" intensity="2.5" type="0"/>
    <Peak1D F1="1.3451" intensity="3.67" type="0"/>
    <Peak1D F1="1.3211" intensity="3.17" type="0"/>
    <Peak1D F1="1.3164" intensity="3.31" type="0"/>
    <Peak1D F1="1.2977" intensity="1.9" type="0"/>
    <Peak1D F1="1.2924" intensity="2.08" type="0"/>
    <Peak1D F1="1.2731" intensity="0.95" type="0"/>
    <Peak1D F1="1.269" intensity="0.97" type="0"/>
  </PeakList1D>
  <PeakList1D>
    <PeakList1DHeader creator="NMR 300" date="2024-06-27T16:37:18" expNo="17" name="1,1-luozhi" owner="" procNo="1" source="C:/Bruker">
      <PeakPickDetails>F1=0.965ppm, F2=0.415ppm, MI=0.92cm, MAXI=16.25cm, PC=1.000
      </PeakPickDetails>
    </PeakList1DHeader>
    <Peak1D F1="0.8953" intensity="8.01" type="0"/>
    <Peak1D F1="0.871" intensity="15.0" type="0"/>
    <Peak1D F1="0.8467" intensity="6.73" type="0"/>
  </PeakList1D>
</PeakList>
