# Supplementary material for: Stereocontrolled Ring-Opening of Oxazolidinone-Fused Aziridines for the Synthesis of 2‑Amino Ethers
Source: J Org Chem. 2025 Jul 7;90(28):10017–30. doi: 10.1021/acs.joc.5c01068 (PMC12281577; doi:10.1021/acs.joc.5c01068)
Supplement: Supplementary file 2 [file jo5c01068_si_002.zip › (new) (2-amino ether/11c/1/pdata/1/peakrng]

P    #regions in PPM
# 2024-06-27 16:37:20 +0800  Melody@LAPTOP-N4OCVEAB
# low field   high field   mi   maxi
  8.148053200334976  6.806134486061799  0.493  11.261  # for region 1
  5.493178046197395  4.865662100673966  0.591  3.869  # for region 2
  4.605001630995004  4.33468706984645  0.616  6.653  # for region 3
  4.286416612498495  4.045064325758714  0.764  5.692  # for region 4
  3.9581775025323935  3.7168252157926136  0.468  3.277  # for region 5
  3.5140892949311984  3.1665420020259147  0.345  4.189  # for region 6
  1.6701578242392783  1.2646859825164476  0.739  5.421  # for region 7
  0.9654091469591204  0.41512593319242175  0.923  16.251  # for region 8
