# Supplementary material for: Stereocontrolled Ring-Opening of Oxazolidinone-Fused Aziridines for the Synthesis of 2‑Amino Ethers
Source: J Org Chem. 2025 Jul 7;90(28):10017–30. doi: 10.1021/acs.joc.5c01068 (PMC12281577; doi:10.1021/acs.joc.5c01068)
Supplement: Supplementary file 2 [file jo5c01068_si_002.zip › (new) (2-amino ether/11c/13/pdata/1/auditp.txt]

##TITLE= Audit trail, TOPSPIN		Version 2.0
##JCAMPDX= 5.01
##ORIGIN= Bruker BioSpin GmbH
##OWNER= Hou Lab
$$ D:/data/hou lab/data/hou-28/nmr/1,1-luozhi/18/pdata/1/auditp.txt
##AUDIT TRAIL=  $$ (NUMBER, WHEN, WHO, WHERE, PROCESS, VERSION, WHAT)
(   1,<2024-06-26 18:37:18.578 +0800>,<Hou Lab>,<E61A97B9C18C406>,<go>,<TOPSPIN 2.0>,
      <created by zg
	started at 2024-06-26 18:27:12.921 +0800,
	POWCHK enabled, PULCHK disabled,
       terminated by command 'halt'
       configuration hash MD5:
       4B 50 BD BD 5C 39 BD 34 EA 1B E8 02 D8 17 7F 02
       data hash MD5: 10712
       4D AB 0F 97 C8 D7 10 17 74 43 C4 85 D7 9C 95 D0>)
(   2,<2024-06-26 18:37:18.984 +0800>,<Hou Lab>,<E61A97B9C18C406>,<proc1d>,<TOPSPIN 2.0>,
      <Start of raw data processing
       efp LB = 2 FT_mod = 6 PKNL = 1 PHC0 = -56.16055 PHC1 = -58.02165 SI = 16K 
       data hash MD5: 16K
       D1 77 02 FA F3 8B 03 64 57 56 1C BE 63 CF 53 B2>)
(   3,<2024-06-26 18:37:20.281 +0800>,<Hou Lab>,<E61A97B9C18C406>,<proc1d>,<TOPSPIN 2.0>,
      <apk 
       data hash MD5: 16K
       57 14 B1 D7 F6 34 88 B3 77 D0 B2 6E 7B 37 20 54>)
(   4,<2024-06-26 18:37:21.156 +0800>,<Hou Lab>,<E61A97B9C18C406>,<proc1d>,<TOPSPIN 2.0>,
      <abs n ABSG = 5 
       data hash MD5: 16K
       3D 48 BC 52 2E 9E F2 2B BD 41 5B F7 61 9C 6F 31>)
##END=

$$ hash MD5
$$ 9E A6 18 4F EA AB D0 4D 31 29 42 86 AC E0 BF 18
