# Supplementary material for: Stereocontrolled Ring-Opening of Oxazolidinone-Fused Aziridines for the Synthesis of 2‑Amino Ethers
Source: J Org Chem. 2025 Jul 7;90(28):10017–30. doi: 10.1021/acs.joc.5c01068 (PMC12281577; doi:10.1021/acs.joc.5c01068)
Supplement: Supplementary file 2 [file jo5c01068_si_002.zip › (new) (2-amino ether/11c/13/pdata/1/peaklist.xml]

<?xml version="1.0" encoding="UTF-8"?>
<PeakList>
  <PeakList1D>
    <PeakList1DHeader creator="NMR 300" date="2024-08-14T19:49:21" expNo="18" name="1,1-luozhi" owner="" procNo="1" source="C:/Bruker">
      <PeakPickDetails>F1=163.529ppm, F2=154.273ppm, MI=1.01cm, MAXI=2.92cm, PC=1.000
      </PeakPickDetails>
    </PeakList1DHeader>
    <Peak1D F1="159.1753" intensity="1.81" type="0"/>
  </PeakList1D>
  <PeakList1D>
    <PeakList1DHeader creator="NMR 300" date="2024-08-14T19:49:21" expNo="18" name="1,1-luozhi" owner="" procNo="1" source="C:/Bruker">
      <PeakPickDetails>F1=138.301ppm, F2=133.400ppm, MI=1.05cm, MAXI=3.25cm, PC=1.000
      </PeakPickDetails>
    </PeakList1DHeader>
    <Peak1D F1="137.7489" intensity="2.31" type="0"/>
  </PeakList1D>
  <PeakList1D>
    <PeakList1DHeader creator="NMR 300" date="2024-08-14T19:49:21" expNo="18" name="1,1-luozhi" owner="" procNo="1" source="C:/Bruker">
      <PeakPickDetails>F1=131.041ppm, F2=117.610ppm, MI=6.60cm, MAXI=16.34cm, PC=1.000
      </PeakPickDetails>
    </PeakList1DHeader>
    <Peak1D F1="128.8799" intensity="15.0" type="0"/>
    <Peak1D F1="128.7395" intensity="7.19" type="0"/>
    <Peak1D F1="127.0788" intensity="12.98" type="0"/>
  </PeakList1D>
  <PeakList1D>
    <PeakList1DHeader creator="NMR 300" date="2024-08-14T19:49:21" expNo="18" name="1,1-luozhi" owner="" procNo="1" source="C:/Bruker">
      <PeakPickDetails>F1=87.845ppm, F2=-18.331ppm, MI=1.95cm, MAXI=9.05cm, PC=1.000
      </PeakPickDetails>
    </PeakList1DHeader>
    <Peak1D F1="83.2464" intensity="6.18" type="0"/>
    <Peak1D F1="77.4302" intensity="6.21" type="0"/>
    <Peak1D F1="77.0064" intensity="6.44" type="0"/>
    <Peak1D F1="76.5826" intensity="6.36" type="0"/>
    <Peak1D F1="68.9815" intensity="6.49" type="0"/>
    <Peak1D F1="68.0197" intensity="6.56" type="0"/>
    <Peak1D F1="57.1157" intensity="6.19" type="0"/>
    <Peak1D F1="31.6432" intensity="6.77" type="0"/>
    <Peak1D F1="19.2048" intensity="6.62" type="0"/>
    <Peak1D F1="13.7603" intensity="6.4" type="0"/>
  </PeakList1D>
</PeakList>
