# Supplementary material for: Stereocontrolled Ring-Opening of Oxazolidinone-Fused Aziridines for the Synthesis of 2‑Amino Ethers
Source: J Org Chem. 2025 Jul 7;90(28):10017–30. doi: 10.1021/acs.joc.5c01068 (PMC12281577; doi:10.1021/acs.joc.5c01068)
Supplement: Supplementary file 2 [file jo5c01068_si_002.zip › (new) (2-amino ether/11c/13/pdata/1/peakrng]

P    #regions in PPM
# 2024-08-14 19:49:23 +0800  Melody@LAPTOP-N4OCVEAB
# low field   high field   mi   maxi
  163.52902623845497  154.27266626269338  1.010  2.922  # for region 1
  138.30090787314393  133.4004820036231  1.046  3.247  # for region 2
  131.041017696076  117.61022086850035  6.602  16.343  # for region 3
  87.84467114252188  -18.331222697096507  1.954  9.045  # for region 4
