# Supplementary material for: Stereocontrolled Ring-Opening of Oxazolidinone-Fused Aziridines for the Synthesis of 2‑Amino Ethers
Source: J Org Chem. 2025 Jul 7;90(28):10017–30. doi: 10.1021/acs.joc.5c01068 (PMC12281577; doi:10.1021/acs.joc.5c01068)
Supplement: Supplementary file 2 [file jo5c01068_si_002.zip › (new) (2-amino ether/11c/13/pdata/1/procs]

##TITLE= Parameter file, TOPSPIN		Version 2.1
##JCAMPDX= 5.0
##DATATYPE= Parameter Values
##NPOINTS= 49	$$ modification sequence number
##ORIGIN= Bruker BioSpin GmbH
##OWNER= Hou Lab
$$ 2024-08-14 19:49:25.799 +0800  Melody@LAPTOP-N4OCVEAB
$$ C:/Bruker/data/NMR 300/nmr/1,1-luozhi/18/pdata/1/procs
$$ process C:\Bruker\prog\mod\dataserver.exe
##$ABSF1= 265.552
##$ABSF2= -35.55197
##$ABSG= 5
##$ABSL= 3
##$ALPHA= 0
##$AQORDER= 0
##$ASSFAC= 0
##$ASSFACI= 0
##$ASSFACX= 0
##$ASSWID= 0
##$AUNMP= <proc_1d>
##$AXLEFT= 0
##$AXNAME= <>
##$AXNUC= <13C>
##$AXRIGHT= 0
##$AXTYPE= 0
##$AXUNIT= <>
##$AZFE= 0.1
##$AZFW= 0.5
##$BCFW= 0
##$BC_mod= 0
##$BYTORDP= 0
##$COROFFS= 0
##$CY= 15
##$DATMOD= 1
##$DC= 0
##$DFILT= <>
##$DTYPP= 0
##$F1P= 265.474914550781
##$F2P= -35.6290305431108
##$FCOR= 0.5
##$FTSIZE= 16384
##$FT_mod= 6
##$GAMMA= 0
##$GB= 0
##$INTBC= 1
##$INTSCL= 1
##$ISEN= 30
##$LB= 2
##$LEV0= 0
##$LPBIN= 0
##$MAXI= 10000
##$MC2= 0
##$MEAN= 0
##$ME_mod= 0
##$MI= 0
##$NCOEF= 0
##$NC_proc= -7
##$NLEV= 6
##$NOISF1= 0
##$NOISF2= 0
##$NSP= 0
##$NTH_PI= 0
##$NZP= 0
##$OFFSET= 265.4749
##$PC= 1
##$PHC0= -53.37626
##$PHC1= -63.10934
##$PH_mod= 1
##$PKNL= yes
##$PPARMOD= 0
##$PPDIAG= 0
##$PPIPTYP= 0
##$PPMPNUM= 2147483647
##$PPRESOL= 1
##$PSCAL= 0
##$PSIGN= 0
##$REVERSE= no
##$SF= 75.4798238202616
##$SI= 16384
##$SIGF1= 0
##$SIGF2= 0
##$SINO= 80
##$SIOLD= 16384
##$SREGLST= <13C.CDCl3>
##$SSB= 0
##$STSI= 16384
##$STSR= 0
##$SW_p= 22727.2727272727
##$SYMM= 0
##$S_DEV= 0
##$TDeff= 10712
##$TDoff= 0
##$TI= <>
##$TILT= no
##$TM1= 0
##$TM2= 0
##$TOPLEV= 0
##$USERP1= <user>
##$USERP2= <user>
##$USERP3= <user>
##$USERP4= <user>
##$USERP5= <user>
##$WDW= 1
##$XDIM= 64
##$YMAX_p= 522946213
##$YMIN_p= -9074195
##END=
