# Supplementary material for: Stereocontrolled Ring-Opening of Oxazolidinone-Fused Aziridines for the Synthesis of 2‑Amino Ethers
Source: J Org Chem. 2025 Jul 7;90(28):10017–30. doi: 10.1021/acs.joc.5c01068 (PMC12281577; doi:10.1021/acs.joc.5c01068)
Supplement: Supplementary file 2 [file jo5c01068_si_002.zip › (new) (2-amino ether/11d/1/pdata/1/auditp.txt]

##TITLE= Audit trail, TOPSPIN		Version 2.0
##JCAMPDX= 5.01
##ORIGIN= Bruker BioSpin GmbH
##OWNER= Hou Lab
$$ D:/data/hou lab/data/hou-29/nmr/cinnamaldehyde/59/pdata/1/auditp.txt
##AUDIT TRAIL=  $$ (NUMBER, WHEN, WHO, WHERE, PROCESS, VERSION, WHAT)
(   1,<2024-06-22 12:58:19.890 +0800>,<Hou Lab>,<E61A97B9C18C406>,<go>,<TOPSPIN 2.0>,
      <acquisition in progress>)
(   2,<2024-06-22 13:07:51.984 +0800>,<Hou Lab>,<E61A97B9C18C406>,<proc1d>,<TOPSPIN 2.0>,
      <Start of raw data processing
       efp LB = 0.1 FT_mod = 6 PKNL = 1 PHC0 = 23.93745 PHC1 = -7.653817 SI = 64K 
       data hash MD5: 64K
       41 11 18 88 EE 14 65 6D B2 19 31 2F 34 24 EF 48>)
(   3,<2024-06-22 13:07:53.562 +0800>,<Hou Lab>,<E61A97B9C18C406>,<proc1d>,<TOPSPIN 2.0>,
      <apk 
       data hash MD5: 64K
       3D D5 11 FB 8D 74 03 67 1F FF BE 18 7D 11 0B 5C>)
(   4,<2024-06-22 13:07:54.031 +0800>,<Hou Lab>,<E61A97B9C18C406>,<proc1d>,<TOPSPIN 2.0>,
      <abs n ABSG = 5 
       data hash MD5: 64K
       BB 3E C4 E8 4B 61 88 35 88 3D 3D 3D EB 74 48 03>)
##END=

$$ hash MD5
$$ 91 A8 8C 12 47 D1 D4 2E B5 3C 2D 76 F3 4B 96 96
