# Supplementary material for: Stereocontrolled Ring-Opening of Oxazolidinone-Fused Aziridines for the Synthesis of 2‑Amino Ethers
Source: J Org Chem. 2025 Jul 7;90(28):10017–30. doi: 10.1021/acs.joc.5c01068 (PMC12281577; doi:10.1021/acs.joc.5c01068)
Supplement: Supplementary file 2 [file jo5c01068_si_002.zip › (new) (2-amino ether/11d/1/pdata/1/integrals.txt]

   Current data set:
   NAME =	cinnamaldehyde	EXPNO =	59	PROCNO = 1
   USER =	NMR 300	DU    =	C:/Bruker

   Number   Integrated Region     Integral
     1      7.391      7.305         5.32290
     2      5.348      5.078         1.00000
     3      4.479      4.354         2.03173
     4      4.315      4.238         1.19911
     5      3.968      3.813         1.26518
     6      3.572      3.466         1.14741
     7      1.162      1.116         3.23102
     8      1.084      1.043         2.91886
