# Supplementary material for: Stereocontrolled Ring-Opening of Oxazolidinone-Fused Aziridines for the Synthesis of 2‑Amino Ethers
Source: J Org Chem. 2025 Jul 7;90(28):10017–30. doi: 10.1021/acs.joc.5c01068 (PMC12281577; doi:10.1021/acs.joc.5c01068)
Supplement: Supplementary file 2 [file jo5c01068_si_002.zip › (new) (2-amino ether/11d/1/pdata/1/intrng]

A 1.0 #regions in PPM
# low field   high field  bias        slope
  7.391437793364087  7.304533512377752  -0.0  -0.0  # for region 1
  5.3483666796977944  5.078052118269025  -0.0  -0.0  # for region 2
  4.479498446533893  4.353995257299108  -0.0  -0.0  # for region 3
  4.315378891380711  4.238146159543921  -0.0  -0.0  # for region 4
  3.967831598115151  3.8133661344415684  -0.0  -0.0  # for region 5
  3.5720138474515957  3.465818841176008  -0.0  -0.0  # for region 6
  1.1617730195015334  1.1160339242455677  -0.0  -0.0  # for region 7
  1.0840165575663916  1.0428513718360222  -0.0  -0.0  # for region 8
