# Supplementary material for: Stereocontrolled Ring-Opening of Oxazolidinone-Fused Aziridines for the Synthesis of 2‑Amino Ethers
Source: J Org Chem. 2025 Jul 7;90(28):10017–30. doi: 10.1021/acs.joc.5c01068 (PMC12281577; doi:10.1021/acs.joc.5c01068)
Supplement: Supplementary file 2 [file jo5c01068_si_002.zip › (new) (2-amino ether/11d/1/pdata/1/peaklist.xml]

<?xml version="1.0" encoding="UTF-8"?>
<PeakList>
  <PeakList1D>
    <PeakList1DHeader creator="NMR 300" date="2024-06-23T11:10:25" expNo="59" name="cinnamaldehyde" owner="" procNo="1" source="C:/Bruker">
      <PeakPickDetails>F1=7.511ppm, F2=7.057ppm, MI=2.17cm, MAXI=11.85cm, PC=1.000
      </PeakPickDetails>
    </PeakList1DHeader>
    <Peak1D F1="7.4021" intensity="2.33" type="0"/>
    <Peak1D F1="7.3833" intensity="5.32" type="0"/>
    <Peak1D F1="7.3782" intensity="5.49" type="0"/>
    <Peak1D F1="7.3713" intensity="5.34" type="0"/>
    <Peak1D F1="7.3574" intensity="10.69" type="0"/>
    <Peak1D F1="7.3285" intensity="11.06" type="0"/>
    <Peak1D F1="7.3075" intensity="5.95" type="0"/>
    <Peak1D F1="7.26" intensity="2.22" type="0"/>
  </PeakList1D>
  <PeakList1D>
    <PeakList1DHeader creator="NMR 300" date="2024-06-23T11:10:25" expNo="59" name="cinnamaldehyde" owner="" procNo="1" source="C:/Bruker">
      <PeakPickDetails>F1=5.435ppm, F2=5.146ppm, MI=0.67cm, MAXI=2.41cm, PC=1.000
      </PeakPickDetails>
    </PeakList1DHeader>
    <Peak1D F1="5.2505" intensity="1.46" type="0"/>
  </PeakList1D>
  <PeakList1D>
    <PeakList1DHeader creator="NMR 300" date="2024-06-23T11:10:25" expNo="59" name="cinnamaldehyde" owner="" procNo="1" source="C:/Bruker">
      <PeakPickDetails>F1=4.566ppm, F2=4.190ppm, MI=0.76cm, MAXI=5.96cm, PC=1.000
      </PeakPickDetails>
    </PeakList1DHeader>
    <Peak1D F1="4.487" intensity="0.79" type="0"/>
    <Peak1D F1="4.4759" intensity="1.2" type="0"/>
    <Peak1D F1="4.4568" intensity="2.06" type="0"/>
    <Peak1D F1="4.4463" intensity="3.14" type="0"/>
    <Peak1D F1="4.4294" intensity="2.02" type="0"/>
    <Peak1D F1="4.4182" intensity="3.45" type="0"/>
    <Peak1D F1="4.4086" intensity="3.28" type="0"/>
    <Peak1D F1="4.3926" intensity="3.29" type="0"/>
    <Peak1D F1="4.3786" intensity="1.6" type="0"/>
    <Peak1D F1="4.3675" intensity="1.17" type="0"/>
    <Peak1D F1="4.3626" intensity="1.3" type="0"/>
    <Peak1D F1="4.2949" intensity="3.94" type="0"/>
    <Peak1D F1="4.2701" intensity="5.12" type="0"/>
    <Peak1D F1="4.2445" intensity="1.24" type="0"/>
  </PeakList1D>
  <PeakList1D>
    <PeakList1DHeader creator="NMR 300" date="2024-06-23T11:10:25" expNo="59" name="cinnamaldehyde" owner="" procNo="1" source="C:/Bruker">
      <PeakPickDetails>F1=3.939ppm, F2=3.292ppm, MI=0.64cm, MAXI=3.77cm, PC=1.000
      </PeakPickDetails>
    </PeakList1DHeader>
    <Peak1D F1="3.8899" intensity="1.35" type="0"/>
    <Peak1D F1="3.8645" intensity="2.19" type="0"/>
    <Peak1D F1="3.8482" intensity="2.13" type="0"/>
    <Peak1D F1="3.8226" intensity="1.05" type="0"/>
    <Peak1D F1="3.5619" intensity="0.9" type="0"/>
    <Peak1D F1="3.5416" intensity="2.05" type="0"/>
    <Peak1D F1="3.5212" intensity="2.79" type="0"/>
    <Peak1D F1="3.5009" intensity="2.28" type="0"/>
    <Peak1D F1="3.4806" intensity="1.15" type="0"/>
  </PeakList1D>
  <PeakList1D>
    <PeakList1DHeader creator="NMR 300" date="2024-06-23T11:10:25" expNo="59" name="cinnamaldehyde" owner="" procNo="1" source="C:/Bruker">
      <PeakPickDetails>F1=1.207ppm, F2=0.965ppm, MI=1.77cm, MAXI=16.71cm, PC=1.000
      </PeakPickDetails>
    </PeakList1DHeader>
    <Peak1D F1="1.1541" intensity="14.64" type="0"/>
    <Peak1D F1="1.1341" intensity="14.75" type="0"/>
    <Peak1D F1="1.0721" intensity="12.69" type="0"/>
    <Peak1D F1="1.0516" intensity="15.0" type="0"/>
    <Peak1D F1="1.0315" intensity="3.75" type="0"/>
  </PeakList1D>
</PeakList>
