# Supplementary material for: Stereocontrolled Ring-Opening of Oxazolidinone-Fused Aziridines for the Synthesis of 2‑Amino Ethers
Source: J Org Chem. 2025 Jul 7;90(28):10017–30. doi: 10.1021/acs.joc.5c01068 (PMC12281577; doi:10.1021/acs.joc.5c01068)
Supplement: Supplementary file 2 [file jo5c01068_si_002.zip › (new) (2-amino ether/11d/1/pdata/1/peakrng]

P    #regions in PPM
# 2024-06-23 11:10:27 +0800  Melody@LAPTOP-N4OCVEAB
# low field   high field   mi   maxi
  7.51088317112795  7.057140871586801  2.169  11.853  # for region 1
  5.435253503014185  5.1456307586262175  0.665  2.415  # for region 2
  4.566385269850283  4.189875702145926  0.764  5.964  # for region 3
  3.9388693236763546  3.2920451945432276  0.641  3.770  # for region 4
  1.2067614349498634  0.9654091479598907  1.774  16.708  # for region 5
